# Supplementary material for: Revealing genes associated with vitellogenesis in the liver of the zebrafish (Danio rerio) by transcriptome profiling
Source: BMC Genomics. 2009 Mar 31;10:141. doi: 10.1186/1471-2164-10-141 (PMC2678157; doi:10.1186/1471-2164-10-141)
Supplement: Additional file 1 — Significantly different transcripts among the five tested groups. List of 2, 523 genes corresponding to the significantly different transcripts found by SAM analysis. [file 1471-2164-10-141-S1.xls]

## Sheet: Table 1S
Additional file 1: List of 2523 genes corresponding to the significantly different trascripts found by SAM analysis and sorted according to SAM score.
Gene ID	Description	Gene Symbol	Score	Vit4	Vit2	NV	E	M
AF254638	vitellogenin 3, phosvitinless	vtg3	12.33	12.41	11.74	-16.03	10.75	-18.87
BI983061	similar to reticulon 1	rtn1	10.28	9.46	10.34	-14.01	9	-14.8
AJ278269	nothepsin, cathepsin e	nots	8.98	8.56	8.57	-11.77	7.7	-13.05
BF717943	similar to low density lipoprotein receptor	ldlr	7.36	6.58	6.56	-6.44	6.31	-13.01
AW019847	moderately similar to spectrin repeat containing, nuclear envelope 1	syne1	6.98	5.95	7.62	-10.11	6.07	-9.53
AW344063	similar to Ectonucleoside triphosphate diphosphohydrolase 4 (EC 3.6.1.6)	entpd4	5.26	6.21	5.12	-6.96	2.48	-6.85
BI879739	si:dkey-30h14.2	si:dkey-30h14.2	4.58	3.43	3.82	-6.02	5.36	-6.6
BI839255	si:dkey-30h14.2	si:dkey-30h14.2	4.57	5.89	4.75	-6	1.68	-6.32
AI884233	similar to follistatin-like 1	fstl1	4.55	-1.32	-3.24	-3.67	11.63	-3.39
BI891290	Similar to human prefoldin subunit 6	(pfdn6)	4.5	-0.27	-2.25	-4.81	10.9	-3.58
AW171063	similar to lag1 ceramide synthase 2	lass2	4.46	1.55	-2.67	-4.34	10.04	-4.58
AF395113	ankyrin repeat domain 6	ankrd6	4.33	5.61	4.85	-5.64	0.8	-5.62
AI545274	similar to nitric oxide synthase interacting protein	nosip	4.1	2.68	2.37	-6.16	5.76	-4.65
AI497414	similar to heterogeneous nuclear ribonucleoprotein H1	hnrnph1	4.06	0.79	-1.28	-5.48	9.53	-3.56
AI959558	similar to family with sequence similarity 46, member C	fam46c	4.02	1.53	1.63	-5.21	6.86	-4.82
BG305925	Unknown		4	-5.1	-2.28	3.25	-2.89	7.02
AF406784	vitellogenin 1	vtg1	3.84	3.62	3.35	-2.01	2.42	-7.37
BM181499	similar to human guanylate binding protein interferon-67kda (gbp1)	gbp1	3.79	4.39	4.3	-6.32	1.3	-3.67
BF717944	similar to HUMAN Protein FAM20C precursor?	fam20	3.77	3.53	3.84	-5.12	2.62	-4.87
BM071695	similar to glutamate receptor, ionotropic, kainate 1	grik1	3.66	-2.45	-2.52	-0.87	-2.2	8.04
AW175541	similar to lectin, mannose-binding, 1	lman1	3.65	2.98	1.95	-5.09	4.96	-4.8
BG883651	wu:fc14h11	wu:fc14h11	3.63	-0.04	0.97	3.93	-7.57	2.71
BM157210	similar to rna polymerase ii associated protein 1	rpap1	3.62	-0.68	-1.42	-4.11	9.25	-3.04
AF349412	estrogen receptor alpha	esr1	3.61	3.26	3.19	-4.86	3.24	-4.84
AI965247	similar to reticulocalbin 1	zgc:86646	3.57	5.36	0.62	-4.95	3.39	-4.41
BI888372	similar to Dehydrogenase/reductase (SDR family) member 10	dhrs10	3.52	1.37	1.76	-4.21	5.56	-4.48
BI979957	similar to transmembrane and coiled-coil domains 1	tmco1	3.45	1.94	0.68	-4.19	5.85	-4.28
BG728956	unknown		3.44	1.12	2.97	-1.98	4.13	-6.25
AW343510	Wu:fi33d10	wu:fi33d10	3.3	0.8	0.41	-3.96	6.37	-3.62
AY029577	x-box binding protein 1	xbp1	3.27	3.24	2.71	-5.45	2.9	-3.4
AI558833	similar to ribosomal protein s3a	rps3a	3.26	3.57	3.87	-7.5	1.95	-1.89
AW019613	Transcribed locus		3.23	1.84	1.72	-3.98	4.85	-4.43
BF717676	zgc:56488	zgc:56488	3.22	2.75	0.43	-4.23	5.07	-4.02
AF231127	death-associated protein 1a	dap1a	3.21	2.86	3.7	-3.51	2.12	-5.17
BI884186	Zgc:55311	zgc:55311	3.21	0.5	-2.18	-3.46	7.1	-1.95
BI889078	similar to high density lipoprotein-binding protein (vigilin)	hdlbp	3.21	3.36	2.89	-4.89	2.94	-4.3
BI427744	similar to FK506 binding protein 11	fkbp11	3.2	1.75	1.58	-3.77	4.72	-4.28
BI839853	similar to integral membrane protein 2b	itm2b	3.16	-4.31	-2.34	3.74	-1.9	4.82
BM182746	unknown		3.14	-1.99	-0.86	7.79	-3.59	-1.34
BG303575	similar to eukaryotic translation initiation factor 5	eif5	3.1	0.79	-1.72	-3.4	6.81	-2.49
AW420244	similar to sulfotransferase family cytosolic sulfotransferase 3	sult1st3	3.05	-1.12	1.48	2.51	-6.13	3.26
AW466735	si:dkey-202b22.4	si:dkey-202b22.4	3.05	0.33	-0.92	-3.17	6.87	-3.12
BI672419	similar to ribosome binding protein 1 homolog 180kda	rrbp1	3.04	2.07	2.47	-2.14	3.25	-5.65
AF309556	fatty acid desaturase 2	fads2	3.03	2.38	3.04	2.48	-4.73	-3.17
BM181896	si:ch211-288g17.4	si:ch211-288g17.4	3.03	-0.19	2.29	2.65	-6.4	1.64
BI881908	ubiquitin-conjugating enzyme e2d 2 (homolog to ubc4/5 yeast)	ube2d2	3.02	0.3	0.24	-3.61	6.45	-3.38
BI889701	hatching enzyme 1	he1	2.98	0.22	-0.37	-3.16	6.16	-2.85
AI942943	KDEL (Lys-Asp-Glu-Leu) endoplasmic reticulum protein retention receptor 2, like	kdelr2l	2.97	-0.9	1.26	-3.76	6.05	-2.65
BM103793	transmembrane protein 48	tmem48	2.96	-0.15	-0.53	-2.23	6.47	-3.56
AW232702	Unknown	wu:fj24g01	2.95	2.57	4	-3.91	1.23	-3.89
BE201475	Transcribed locus		2.93	2.49	2.95	-3.03	2.25	-4.67
BI877691	pitrilysin metalloproteinase 1	zgc:55469	2.92	-0.44	-1.13	-2.86	6.48	-2.05
BF717436	family with sequence similaritymember c		2.9	2.71	3.1	-3.84	1.81	-3.78
AW174595	signal peptidase complex subunit 3	zgc:85675	2.87	0.51	0.2	-3.19	5.64	-3.16
BG985784	c21orf57 isoform a protein	zgc:85702	2.86	0.25	-1.9	-2.36	6.84	-2.83
BI891704	Wu:fi16e07	wu:fi16e07	2.86	1.75	1.56	-3.76	4.27	-3.82
BI979263	Transcribed locus		2.86	-1.05	-0.09	-1.93	6.76	-3.68
AY029527	sec61 alpha 1 subunit	sec61a	2.83	2.77	2.16	-4.52	2.79	-3.2
AF052602	huntingtin (HD)	hd	2.82	-2.96	-3.57	3.07	-1.74	5.2
AW233637	Unknown	wu:fj39d06	2.82	1.7	-3	-2.75	6.36	-2.31
AW282104	Mitogen-activated protein kinase kinase kinase 5	map3k5	2.82	-1.98	-0.1	2.96	-4.93	4.05
BI885968	signal sequencedelta	zgc:86940	2.82	1.75	2.24	-4.18	3.66	-3.47
BM185809	Zgc:92090	zgc:92090	2.82	-1.84	0.45	3.4	-4.85	2.84
AI722424	hla-b associated transcript 1	zgc:63773	2.8	-1.75	0.78	-2.91	5.86	-1.97
BG985443	Unknown	id:ibd1064	2.8	1.17	1.83	-2.98	4.21	-4.24
BM103978	Wu:fc10f01	wu:fc10f01	2.79	2.6	-0.78	-4.47	4.96	-2.3
BI673308	mgc81019 protein		2.77	1.31	1.63	-3.5	4.46	-3.89
BE202131	unknown		2.75	-2.8	0.78	5.41	-3.95	0.56
BI891684	HMT1 hnRNP methyltransferase-like 2 (S. cerevisiae)	hrmt1l2	2.73	-0.01	-0.12	-2.03	5.65	-3.49
BG303151	novel protein	zgc:63562	2.72	1.31	1.21	-2.87	4.36	-4.01
AF395739	lag1ceramide synthase 2	lass2	2.71	-0.14	-1.95	-2.53	6.09	-1.47
BI979549	coiled-coil-helix-coiled-coil-helix domain containing 8		2.71	1.56	1.75	-4.36	4.39	-3.34
AW232296	barrier to autointegration factor 1	zgc:77767	2.7	-0.2	-1.08	-1.56	6.06	-3.22
BG891864	carboxypeptidasepolypeptide 1	cpn1	2.7	1.87	0.44	-4.22	4.19	-2.29
BG728808	orf2-encoded protein		2.68	0.24	2.15	2.32	-5.85	1.13
AW165362	gnl3 protein	nstm	2.67	0.65	0.85	-2.81	4.74	-3.42
BI887166	cleavage and polyadenylation specifity factor protein	cpsf3	2.67	-1.03	0.98	-2.48	5.87	-3.33
BM156973	Transcribed locus, strongly similar to XP_227247.2 similar to protein phosphatase 2C epsilon [Rattus norvegicus]		2.67	2.02	2	-3.46	3.08	-3.64
AI601295	cdk5 regulatory subunit associated protein 3	wu:fc09c05	2.66	1.55	-1.07	-2.72	5.07	-2.82
AI601583	similar to bystin-like	bysl	2.66	1.56	1.23	-3.67	4.23	-3.34
AI793532	unknown		2.66	-2.58	-3.81	5.98	-1.45	1.86
AW115857	KIAA0007 protein (human), like	kiaa0007l	2.66	1.19	3.69	-3.35	2.41	-3.94
BG727177	Wu:fd51a05	wu:fd51a05	2.66	-2.04	-1	4.16	-3.89	2.76
BI878132	atp-bindingsub-family fmember 3		2.66	1.88	-1.75	-2.76	5.06	-2.42
AA494880	similar to ebna1 binding protein 2	ebna1bp2l	2.65	0.27	1.26	-3.17	4.93	-3.29
BG303032	unknown		2.65	-0.12	-2.18	-3.45	5.86	-0.11
BI533160	small nuclear ribonucleoprotein polypeptide g	zgc:103688	2.65	0.53	-1.04	-1.9	5.37	-2.96
BM036521	methylosome protein 50	zgc:65780	2.65	0.45	-0.36	-2.47	5.39	-3
AI666873	Wu:fd15f03	wu:fd15f03	2.64	0.54	0.17	-2.58	5.27	-3.4
BI982923	isoform cra_b	zgc:92365	2.64	1.07	-1.13	-2.66	5.37	-2.65
BI709417	peroxiredoxin 4	wu:fb59c09	2.62	1.58	3.18	-4.82	2.26	-2.2
BI866818	mitochondrial ribosomal protein s23	zgc:100967	2.62	-0.1	0.16	-2.7	5.74	-3.1
BM025937	tubulin cofactor a	tbca	2.62	0.81	-1.02	-1.31	5.38	-3.86
BI882727	Signal sequence receptor, alpha	ssr1	2.6	1.65	2.42	-3.59	2.95	-3.42
AF283813	cytochrome p450, family 2, subfamily k, polypeptide 6	cyp2k6	2.58	3.14	3.52	-1.89	-1.6	-3.18
AJ007742	patched homolog 1	ptc2	2.58	4.17	2.43	-3.05	-0.39	-3.16
X87581	cyclin d1	ccnd1	2.58	2.97	-0.29	-1.97	3.63	-4.35
AI884048	ELAV (embryonic lethal, abnormal vision, Drosophila)-like 1 (Hu antigen R)	elavl1	2.57	0.82	-1.15	-2.23	5.53	-2.96
AI884272	Zgc:73227	Zgc:73227	2.57	0.62	1.93	-3.19	4.02	-3.38
BI983375	loc733342 protein		2.57	-0.92	-1.61	-2.56	6.06	-0.97
AA605765	similar to RNA binding protein S1, serine-rich domain	rnps1	2.55	1.02	-0.59	-3.19	5.26	-2.51
BI888861	small nuclear ribonucleoprotein polypeptide a	zgc:101832	2.55	-1	-1.03	-1.47	5.95	-2.44
BI890610	family with sequence similaritymember a	zgc:73247	2.55	1.5	0.52	-1.93	4.19	-4.29
BM071664	cgi-140 protein	zgc:73111	2.55	-0.39	-2.5	-1.49	5.68	-1.29
AW018954	Wu:fb14c11	wu:fb14c11	2.54	-2.86	0	5.39	-2.3	-0.24
BM101651	Zgc:56086	zgc:56086	2.54	0.59	0.96	-3.03	4.53	-3.05
BM157248	ubiquitin-like 5	zgc:66388	2.53	-1.66	-2.33	-1.24	5.8	-0.56
BG307539	Solute carrier family 43, member 1	slc43a1	2.52	0.32	2.35	-2.4	3.43	-3.69
AA606173	similar to ribosomal protein s3	zgc:56088	2.51	3.2	3.28	-4.1	0.71	-3.09
BM104124	unknown		2.51	-2.43	-0.17	5.53	-1.27	-1.65
AA658659	Wu:fj83f12	wu:fj83f12	2.5	-2.53	-1.6	2.76	-2.76	4.13
BE557760	similar to cytochrome p450, family 8, subfamily a	cyp8b	2.5	-0.34	2.21	2.11	-5.35	1.37
BI672201	Zgc:85681	zgc:85681	2.5	1.08	0.02	-3.22	4.62	-2.5
BI879523	caseinolyticatp-proteolytic subunit homolog	si:dkey-204f11.65	2.5	-0.1	-1.11	-2.02	5.56	-2.33
BI891643	polymerase (dna directed)beta	polb	2.5	-2.5	1.18	4.75	-2.76	-0.68
BI891707	transcription elongation factor bpolypeptide 1	wu:fb09f09	2.5	-2.05	-2.02	-0.26	5.54	-1.22
AI722402	rna polymerase 1-1	polr1c	2.49	0.84	0.42	-2.97	4.74	-3.03
BM156682	glycine dehydrogenase	zgc:66198	2.49	-1.13	0.17	5.29	-3.65	-0.68
AA542445	unknown		2.48	2.35	2.47	-3.08	2.38	-4.12
AW421100	Zgc:77882	zgc:77882	2.48	1.25	0.2	1.98	-5.31	1.88
BE557072	Transcribed locus, weakly similar to XP_515393.1 LOC459138 [Pan troglodytes]		2.48	-3.17	3.02	2.32	-3.13	0.97
BI867642	Transcribed locus, moderately similar to XP_512366.1 similar to hypothetical protein MGC19604; similar to P0671D01.19 [Pan troglodytes]		2.48	-0.27	-1.5	-2.89	5.87	-1.21
BM184694	small nuclear ribonucleoprotein e	zgc:56682	2.48	0.3	-1.17	-1.98	5.22	-2.38
BM156926	surfeit 6	surf6l	2.47	-0.36	1.49	-2.07	4.52	-3.57
BM185124	cytochrome P450 CYP2X12 similar to human cyp 2d6	LOC402847	2.47	0.29	2.06	1.9	-5.56	1.31
AW078048	fk506-binding protein	zgc:73373	2.46	-2.81	-2.6	3.34	-1.37	3.45
BM156788	sco cytochrome oxidase deficient homolog 1		2.46	-0.09	-1.06	-2.41	5.36	-1.8
AA494839	Wu:fa11f03	wu:fa11f03	2.45	0.09	-2.3	-3.18	5.67	-0.28
AW165160	peroxisomal membrane protein 4	wu:fe02h09	2.45	2.3	0.21	-2.7	3.77	-3.57
BG306494	Golgi reassembly stacking protein 2	gorasp2	2.45	-0.74	-0.85	-2.2	5.52	-1.74
BI877937	NMDA receptor-regulated gene 1a	narg1a	2.45	0.56	1.19	-3.73	4.66	-2.68
BM024640	neural precursor celldevelopmentally down-regulated 8	nedd8	2.45	-0.58	-1.03	-0.95	5.54	-2.98
BE017206	Cyclin I	ccni	2.44	0.61	0.74	2.49	-5.41	1.58
BE558184	retinoblastoma binding protein 4	rbb4l	2.44	0.45	-1.22	-2.27	5.36	-2.31
AI496921	RAB1A, member RAS oncogene family	rab1a	2.43	0	-2.81	-1.84	5.22	-0.57
AI943105	Wu:fc47a08	wu:fc47a08	2.43	-3.68	0.7	4.82	-2.74	0.91
BG891867	Transcribed locus, moderately similar to NP_032199.1 nuclear receptor subfamily 3, group C, member 1 [Mus musculus]		2.43	-0.6	2.44	2.53	-5.24	0.88
BI882972	Glutathione S-transferase pi	gstp1	2.43	2.21	3.06	-4.16	1.52	-2.64
BI534308	mitochondrial ribosomal protein l28	Wu:fa96b11	2.42	-0.54	-1.8	-1.74	5.65	-1.57
AI877506	similar to nhp2 non-histone chromosome protein 2-like 1	zgc:56265	2.41	1.19	1.57	-2.41	3.39	-3.74
AW203025	mitochondrial ribosomal protein l37		2.41	-1.18	-2.06	-1.3	5.69	-1.16
BM183982	cop9 constitutive photomorphogenic homolog subunit 3	cops3	2.4	-0.46	-1.16	-2.83	5.42	-0.98
AF057713	Cytochrome P450, subfamily I, polypeptide 1	cyp1a1	2.39	0.63	0.83	2.2	-5.09	1.42
AI444494	Wu:fb25a06	wu:fb25a06	2.39	0.62	2.13	-3.15	3.27	-2.87
AI544779	Wu:fb67h05	wu:fb67h05	2.39	-0.58	1.18	1.06	-4.84	3.18
AW116491	dna topoisomerase i	top1mt	2.39	0.31	-0.79	-2.25	5.77	-3.04
AW419777	fibrinogen-like 2	fgl2	2.38	-1.42	0.28	5.27	-2.71	-1.42
BI867305	Golgi SNAP receptor complex member 2	gosr2	2.38	-0.15	-0.22	-1.7	5.02	-2.96
BI886664	similar to palmitoyl-protein thioesterase 1	ppt1	2.37	-3.38	-1.2	3.74	-1.94	2.79
BI890056	similar to retinol dehydrogenase 10	rdh10	2.37	-0.14	-0.88	-2.29	4.99	-1.68
BI983894	mitochondrial ribosomal protein s34	zgc:101877	2.37	0.49	0.31	-2.72	4.66	-2.73
BI326788	Novel nuclear protein 1	nnp1	2.36	1.46	0.66	-3.2	4.21	-3.13
AI667249	pyruvate kinase, liver and RBC	pklr	2.35	0.9	1.8	2.44	-4.77	-0.38
AW116127	elongation factor tu gtp binding domain containing 2	zgc:66214	2.35	0.68	-0.65	-2.18	4.91	-2.76
BG306156	Staphylococcal nuclease domain containing 1	snd1	2.35	2.02	0.91	-3.51	3.16	-2.58
BI705744	timeless-interacting protein	zgc:91928	2.35	1.44	-2.3	-2.4	5.29	-2.03
AW233726	Unknown	wu:fj40h09	2.34	0.57	0.1	-2.35	4.6	-2.92
BI709535	Transcribed locus		2.34	-0.83	1.58	-3.99	4.46	-1.23
BI879454	outer dense fiber of sperm tails 2	wu:fc01e09	2.34	-1.63	0.15	-1.67	5.47	-2.32
AF273739	heat shock 10kda protein 1 (chaperonin 10)	hspe1	2.33	0.37	-1.13	-2.99	4.81	-1.07
BI886735	Zgc:77271	zgc:77271	2.33	-1.46	-1.07	3.88	-3.71	2.36
BI980068	similar to l-3-hydroxyacyl-coenzyme ashort chain	hadh	2.33	2.53	-2.55	-3.87	3.24	0.65
BI846346	Transcribed locus, weakly similar to XP_371691.1 hypothetical gene supported by BC032431 [Homo sapiens]		2.32	0.62	-0.03	-3.51	4.68	-1.76
BI887935	Peptidyl-prolyl isomerase G (cyclophilin G)	ppig	2.32	0.77	0.29	-3.07	4.52	-2.5
BM072353	Sb:cb379	sb:cb379	2.32	0.75	0.29	-2.19	4.25	-3.1
AW076620	Wu:fj01e10	wu:fj01e10	2.31	-0.5	1.13	2.68	-4.8	1.49
AW115853	chromosome 2 open reading frame 30	zgc:55819	2.31	1.03	-0.42	-2.43	4.46	-2.63
BE200811	Zgc:55735	zgc:55735	2.31	0.88	-0.11	-3.27	4.4	-1.91
BG305295	unknown		2.31	-2	1.45	3.85	-3.91	0.61
BI892172	chromosome 12 open reading frame 31	zgc:55741	2.31	0.78	0.54	-3.13	4.16	-2.35
AI666882	eukaryotic translation initiation factorisoform 1	eif4a1a	2.3	0.67	0.08	-2.32	4.47	-2.9
BE017827	similar to ccaat enhancer binding protein (c ebp)delta	cebpd	2.3	1.33	1.01	1.24	-5.06	1.49
BI890195	zgc:56066	zgc:56066	2.3	1.15	0.68	-3.15	3.83	-2.5
BM172666	ATPase, Na+/K+ transporting, beta 1a polypeptide	atp1b1a	2.3	1.06	-0.2	1.83	-5.22	2.52
AI942920	Zgc:85956	zgc:85956	2.29	-1.16	-1.82	3.17	-3.47	3.28
BI879243	unknown		2.29	0.63	-2.43	-2.09	4.89	-1
BM095268	atdomain containing 3a	zgc:77371	2.29	0.63	-0.74	-3.39	4.4	-0.89
AW116147	ATP-binding cassette, sub-family E (OABP), member 1	abce1	2.28	1.2	-0.12	-2.45	4.2	-2.82
AW279924	Unknown	wu:fj47a01	2.28	-2.61	-0.45	3.12	-3.23	3.18
BI671376	Sb:cb1035	Sb:cb1035	2.28	-1.62	-1.4	-0.25	-1.55	4.83
BI865912	Endothelial differentiation, sphingolipid G-protein-coupled receptor, 1	edg1	2.28	-1.35	-0.79	5.03	-1.58	-1.31
BM034983	wd repeat domain 36	zgc:66324	2.28	1.29	1.29	-3.03	3.43	-2.99
AI105943	unknown		2.27	-0.28	-2.12	-1.88	5.09	-0.81
AF268051	insulin-like growth factor i	igf1	2.26	2.46	0.99	-1.65	-4.18	2.38
AW171012	wd repeat domain 12	wdr12	2.26	0.68	1.05	-2.22	3.91	-3.42
AW171075	Zgc:55534	zgc:55534	2.26	-0.88	-1.37	-1.97	5.05	-0.83
AW595123	Tissue inhibitor of metalloproteinase 2	timp2	2.26	-1.86	-1.92	1.5	-2.14	4.43
BG303560	chaperonin containingsubunit 4	cct4	2.26	2.18	0.03	-3.36	3.39	-2.25
BI325825	pc4 and sfrs1 interacting protein 1		2.26	1.82	2.08	-5.54	1.08	0.57
BI877640	unknown		2.26	-0.12	1.09	2.03	-4.64	1.64
BI880261	Transcribed locus		2.26	-1.97	-1.16	0.36	4.78	-2
BM102070	cofactor required for sp1 transcriptionalsubunit 3		2.26	-1.23	-1.46	-1.42	5.59	-1.49
AW019651	sex hormone binding globulin	shbg	2.25	-0.39	2.05	0.77	-4.7	2.26
AW116327	replication protein70kda	rpa1	2.25	-0.32	-1.58	-0.41	4.77	-2.46
AW420722	family with sequence similaritymember b	zgc:64118	2.25	2.45	2.52	-2.42	0.98	-3.53
BM181619	Im:7144322	im:7144322	2.25	1.41	0.68	-2.59	3.74	-3.24
BI878043	Translocase of inner mitochondrial membrane 44 homolog (yeast)	timm44	2.24	-0.56	-0.6	-1.56	4.94	-2.21
BI890050	novel proteinvertebrate adp-ribosyltransferase (nad+ poly (adp-ribose) polymerase)	zgc:85649	2.24	1.68	0.67	-2.84	3.58	-3.07
U40931	paired box 9	pax9	2.24	1.96	2.79	-2.8	1.09	-3.05
BM037477	similar to solute carrier family 27 (fatty acid transporter)member 6	slc27a6	2.23	-2.81	-2.06	0.95	-0.18	4.09
AI626507	unknown		2.22	-1.85	-1.2	3.45	-2.98	2.58
AI883362	sec22 vesicle trafficking1	sec22l1a	2.22	2.38	-0.87	-2.3	3.52	-2.73
AW018731	similar to retinol binding protein cellular	rbp1	2.22	-3.52	-0.16	2.16	-2.01	3.53
AW170960	similar to aldehyde dehydrogenase 8member a1	adh8a1	2.22	0.12	-0.59	3	-4.35	1.81
BI840855	Growth factor receptor-bound protein 2	grb2	2.22	1.32	2.79	-1.11	1.49	-4.48
BI867869	mitochondrial ribosomal protein l53	zgc:103761	2.22	-2.31	-3.61	0.82	4.02	1.08
AI588119	Cleavage and polyadenylation specific factor 1	cpsf1	2.21	0.61	-1.51	-2.25	4.95	-1.79
AI641051	Wu:fc18d09	wu:fc18d09	2.21	2.07	2.29	-1.68	1.63	-4.31
AI878068	ribosomal protein l14	rpl14	2.21	2.63	0.2	-4.8	1.15	0.81
BI886200	sumo1 activating enzyme subunit 1	zgc:86633	2.21	1.44	-2.13	-0.87	4.23	-2.67
BI890735	chromosome 6 open reading frame 66		2.21	-0.16	-1.33	-2.17	5.01	-1.36
AF130459	Trp4-associated protein 1a	tap1a	2.2	4.88	-1.63	-3.02	-1.02	0.79
AI477017	ribosomal protein l7	rpl7l1	2.2	0.88	1.39	-2.95	3.35	-2.67
AI667668	hyaluronan binding protein 2	wu:fb58h05	2.2	0.75	2.86	-0.19	-4.62	1.19
AI884112	Basic leucine zipper and W2 domains 1	bzw1	2.2	1.38	0.16	-2.82	3.91	-2.63
BG303079	MAD homolog 4 interacting transcription coactivator 1	mitc1	2.2	-0.19	-2.88	-1.83	4.75	0.16
BI984759	polybinding protein interacting protein 2b	zgc:73265	2.2	1.83	3.42	-0.05	-1.11	-4.09
BM104683	small nuclear ribonucleoprotein d3	zgc:56125	2.2	-0.48	-0.13	-1.75	4.8	-2.44
AW567145	Unknown	atp5c1	2.19	1.55	2.92	-1.76	1.14	-3.85
BF717695	stearoyl-desaturase	sCd	2.19	0.36	0.09	4.13	-2.19	-2.38
BI704293	Wu:fe02c10	wu:fe02c10	2.19	0.13	-2.01	-2.59	4.64	-0.17
AF291663	Niemann-Pick disease, type C2	npc2	2.18	2.45	0.43	2.46	-4.31	-1.02
AI354118	Transcribed locus, weakly similar to XP_516759.1 similar to hypothetical protein MGC3040 [Pan troglodytes]		2.18	-0.76	-0.71	4.97	-2.21	-1.29
AI477493	Proliferation-associated 2G4	pa2g4	2.18	0.92	-0.22	-2.59	4.07	-2.18
AW116649	protein kinase c substrate 80k-h	prkcsh	2.18	1.33	1.22	-3.49	3.08	-2.14
BE017682	glycine n-methyltransferase	gnmt	2.18	-0.26	0.24	1.96	-4.35	2.41
BM095862	Zgc:85652	zgc:85652	2.18	-1.11	1.34	2.43	-4.44	1.78
AF364084	signal sequencebeta	ssr2	2.17	1.24	2	-3.06	2.52	-2.7
AW154707	Carnitine deficiency-associated gene expressed in ventricle 3	cdv3	2.17	0.83	-0.16	-2.28	4.14	-2.54
BG306295	heterogeneous nuclear ribonucleoprotein l	zgc:66175	2.17	0.88	-0.47	-2.07	4.41	-2.75
BI533270	Zgc:86742	zgc:86742	2.17	0.48	-0.75	-2.4	4.45	-1.78
BM005021	ubiquitin carboxyl-terminal esterase l3	im:6908825	2.17	-1.01	-0.82	-0.69	4.72	-2.19
AI882728	eukaryotic translation initiation factor 4isoform cra_c	wu:fb16f03	2.16	-0.99	-1.17	-1.48	4.86	-1.22
AW165096	CDNA clone IMAGE:6962108, partial cds		2.16	1.04	-0.02	-2.53	3.96	-2.44
AW233719	steroid 5 alpha-reductase 3	srd5a2l	2.16	0.54	0.86	-2.51	3.88	-2.77
BG985722	alpha peptide	id:ibd2556	2.16	-2.82	-0.84	4.49	-1.53	0.69
BI843250	sub1 homolog	zgc:92831	2.16	-1.97	-0.79	0.66	4.44	-2.34
BI887226	Zgc:85960	zgc:85960	2.16	-0.22	-1.01	-2.05	4.73	-1.44
BE017355	Zgc:77101	zgc:77101	2.15	-0.73	-1.25	3.09	-3.63	2.51
BI866342	fip1 like 1isoform cra_a	zgc:103421	2.15	-0.39	-1.1	-2.16	5.06	-1.4
AI667323	riken cdna 2310016e02 gene	wu:fc39c04	2.14	1.73	0.06	-2.41	3.41	-2.78
AW116281	n-acetyltransferase 10	zgc:66119	2.14	0.51	-0.57	-2.17	4.53	-2.3
BI867825	Transcribed locus, moderately similar to NP_061854.1 DnaJ (Hsp40) homolog, subfamily C, member 10 [Homo sapiens]		2.14	-0.77	-1.92	-1.99	5.03	-0.35
BM080950	lsm6 protein	zgc:92379	2.14	-1.28	-0.82	0.89	4.19	-2.99
AI722559	coagulation factor vii	f7i	2.13	1.95	1.67	-2.29	-3.81	2.48
AI883967	similar to programmed cell death 11	pdcd11	2.13	0.9	0.68	-2.8	3.68	-2.46
BG304331	Zgc:63820	zgc:63820	2.13	1.61	0.56	-1.72	3.16	-3.61
BI867066	stress-associated endoplasmic reticulum protein 1	zgc:56419	2.13	1.44	-0.14	-3.11	3.67	-1.87
BM183817	family with sequence similaritymember c	zgc:55510	2.13	-0.56	0.38	-2.36	4.44	-1.9
AI522554	mitochondrial translational initiation factor 2	wu:fb59c03	2.12	0.44	-0.67	-2.32	4.4	-1.85
AI584590	unknown		2.12	0.03	-0.04	-1.8	4.31	-2.5
AI943246	Wu:fc87e07	wu:fc87e07	2.12	-2.03	-1.18	4.13	-3.2	2.27
AI964130	heterogeneous nuclear ribonucleoprotein A0, like	hnrpa0l	2.12	-0.2	-1.61	-1.66	4.91	-1.44
AW171511	Wu:fi42f02	wu:fi42f02	2.12	-1.4	-1.99	0.97	-1.99	4.42
AW171554	nucleolar protein family 6 (rna-associated)	nol6	2.12	1.14	1.18	-2.63	3.3	-2.99
BI710058	novel protein		2.12	1.58	-0.7	-2.99	3.8	-1.7
BI876181	Id:ibd5122	id:ibd5122	2.12	-1.21	-2.17	4.67	-2.3	1.01
BM103931	riken cdnaisoform cra_a	wu:fk33d07	2.12	0.51	1.98	-2.49	2.97	-2.96
AW184048	Unknown	wu:fj08a12	2.11	-1.98	-0.08	4.09	-3	0.98
AW420720	Unknown	pc	2.11	-1.76	-2.11	1.16	-1.33	4.04
AW595487	s100 calcium binding protein a4	icn	2.11	-1.6	-0.57	4.44	-2.45	0.19
BI878580	unknown		2.11	-0.41	0.66	-1.8	4.42	-2.87
BI892201	protein phosphatase type 2c beta	pp2cb	2.11	-1.35	4.14	1.3	-0.54	-3.55
AI721487	unknown		2.1	0.55	-0.05	-3.74	3.79	-0.54
AI965269	Zgc:64113	zgc:64113	2.1	1.77	-1.1	-2.55	3.63	-1.75
BG305800	Zgc:92895	zgc:92895	2.1	0.8	0.92	-2.92	3.62	-2.43
BG737275	mitochondrial ribosomal protein l12		2.1	0.41	-1.17	-2.43	4.39	-1.19
BM026462	cd2 antigen (cytoplasmic tail) binding protein 2		2.1	-0.55	-1.61	-1.39	4.85	-1.3
BM026470	Transcribed locus		2.1	1.63	-1.42	-1.88	3.78	-2.11
BM155590	unknown		2.1	1.24	0.17	-3.04	3.51	-1.88
AI588758	similar to proliferation-associated 2g4	pa2g4b	2.09	0.21	-0.36	-2.44	4.27	-1.68
AI722087	cytochrome p450, family 2, subfamily k, polypeptide 7	cyp2k7	2.09	-1.31	-1.18	-0.39	-1.56	4.43
AW203151	u2 snrnp auxiliary factor small subunit	u2af1	2.09	1.59	0.07	-3.36	3.81	-2.11
AW342687	Cytochrome P450, subfamily I, polypeptide 1	cyp1a1	2.09	0.91	0.78	0.59	-4.39	2.11
BI866969	unknown		2.09	3.4	2.3	-3.26	-0.45	-1.99
BM185142	Transcribed locus		2.09	-0.41	-0.86	0.5	-3.35	4.12
AF097479	Protein tyrosine phosphatase MEG1	LOC407644	2.08	-1.17	0.09	4.53	-2.76	-0.69
BI878923	actl6a protein	baf53a	2.08	0.6	-1.75	-1.83	4.78	-1.79
BI890771	similar to prefoldin 1	pfdn1	2.08	0.03	-0.52	-2.39	4.42	-1.55
BI896260	mgc107895 protein	wu:fb62b10	2.08	-0.45	1.56	2.27	-4.43	1.05
BI985003	solute carrier family 16 (monocarboxylic acid transporters)member 13		2.08	2.6	2.15	-2.02	0.67	-3.4
BM104348	Zgc:77725	zgc:77725	2.08	1.43	0.19	-2.86	3.46	-2.23
BM185394	prefoldin subunit 4		2.08	-0.15	0.78	-2.5	4.05	-2.18
AI588306	Zgc:76988	zgc:76988	2.07	-0.54	1.87	-2.89	3.65	-2.1
AW019173	Wu:fd55h09	wu:fd55h09	2.07	1.01	0.88	2.1	-4.37	0.39
BG303879	unknown		2.07	1.2	-0.49	-2.82	4.08	-1.95
BI533373	Zgc:92345	zgc:92345	2.07	-1.68	-1.45	-1.78	5.18	-0.26
BI879231	peter pan homolog	ppan	2.07	1.34	0.85	-2.67	3.11	-2.63
BI885361	Transcribed locus		2.07	-1.72	0.18	4.52	-1.98	-1
BM035027	cb060_danredomain-containing protein c2orf60 homolog		2.07	0.96	1.29	-2.77	3.3	-2.78
BM184017	yip1 interacting factor homolog a	zgc:73136	2.07	0.75	-0.34	-2.65	4.02	-1.78
BM184088	Zgc:65979	zgc:65979	2.07	2.36	-2.16	-2.03	3.55	-1.72
AI641369	unknown		2.06	1.54	0.04	-2.96	3.43	-2.03
AI721333	ruvB-like 1 (E. coli)	ruvbl1	2.06	0.59	-0.21	-1.94	4.14	-2.57
AW019809	Wu:fd46h01	Wu:fd46h01	2.06	1.91	1.82	-1.93	1.64	-3.45
BI887324	solute carrier familymember 1	slc43a1	2.06	0.27	2.1	-2.31	2.7	-2.76
BI891674	similar to 15-hydroxyprostaglandin dehydrogenase	pgdh	2.06	-1.9	-0.77	4.17	-2.01	0.52
BM026691	Transcribed locus		2.06	-2.94	-0.86	4.5	-1.57	0.87
AF202053	non-metastatic cellsproteinexpressed in	ndpkz2	2.05	2.58	2.92	-0.53	-2.82	-2.14
AI106196	Mg:bb03b10	mg:bb03b10	2.05	-2.5	1.51	-1.95	4.26	-1.32
AI965225	ribophorin i	rpn1	2.05	-0.04	1.21	-2.43	3.61	-2.35
AW058859	zgc:55578	zgc:55578	2.05	-1.43	-2.31	-0.53	4.9	-0.62
AW232317	Unknown	zgc:85615	2.05	0.48	-0.76	-1.82	4.24	-2.14
AW342840	Hypothetical protein FLJ14075 (H. sapiens)	flj14075	2.05	1.03	2.6	-1.53	1.66	-3.76
BG304220	dimethylanaline monooxygenase-like	wu:fl33b06	2.05	-0.49	0.61	1.68	-4	2.19
BG985777	nucleolar complex associated 2 homolog	id:ibd5110	2.05	-0.12	0.83	-2.29	3.91	-2.32
BM071290	Wu:fc28g04	wu:fc28g04	2.05	-3.58	2.43	2.62	-1.26	-0.2
AI721912	solute carrier family 39 (metal ion transporter)member 6	slc39a6	2.04	0.05	-1.09	-1.3	4.42	-2.08
AW116453	eukaryotic translation initiation factor 4isoform cra_c	wu:fi16e07	2.04	-0.09	1.3	-2.09	3.55	-2.67
BE605880	Zgc:92918	zgc:92918	2.04	-0.24	-0.55	-1.44	4.38	-2.15
BI710281	zinchit domain containing 1	LOC407699	2.04	0.48	-1.68	0.63	-3.24	3.81
BI881709	unknown		2.04	0.93	-2.91	-2.61	3.09	1.5
BI981010	mitochondrial ribosomal protein s7	wu:fb66e05	2.04	-0.67	-2.22	-1.42	4.63	-0.31
AF076918	Orb/CPEB-related RNA-binding protein	zorba	2.03	-1.25	4	2	-2.82	-1.93
AI330537	Wu:fa92h12	wu:fa92h12	2.03	1.49	1.29	-2.4	2.46	-2.84
AI544761	Wu:fb66h03	wu:fb66h03	2.03	0.24	1.16	1	-4.28	1.89
AW019266	Wu:fc35d05	wu:fc35d05	2.03	1.13	-1.48	-2.14	4.15	-1.65
AW059220	ribosomal rna processing 15 homolog	zgc:56269	2.03	0.09	1.6	-2.52	3.36	-2.52
BI840114	Wu:fc45b02	wu:fc45b02	2.03	3.29	1.79	-3.48	-0.36	-1.24
BI878102	fuse-binding protein-interacting repressor	zgc:86806	2.03	1.95	0.11	-2.99	3.45	-2.52
BI879198	phosphofurin acidic cluster sorting protein 1		2.03	-0.52	-1.41	0.71	-2.93	4.15
BI886029	calmodulin 1	zgc:76987	2.03	0.54	-1.88	-1.76	4.14	-1.04
BI886184	unknown		2.03	0.98	1.13	-2.1	2.98	-2.99
BM156917	Wu:fj67h05	wu:fj67h05	2.03	0.87	0.14	0.64	-4.19	2.55
AI544884	beta-ureidopropionase	upb1	2.02	-2.3	-0.06	2.28	-2.6	2.68
BI886875	Growth factor receptor-bound protein 2	grb2	2.02	1.49	2.45	-1.52	1.35	-3.77
AI667550	Wu:fc41g02	wu:fc41g02	2.01	-2.21	-1.77	1.98	-1.16	3.17
AI721910	Unknown	wu:fc25a07	2.01	2.6	1.05	-2.9	1.7	-2.45
AW059266	coiled-coil domain containing 25	zgc:64173	2.01	1.15	-0.53	-2.08	3.81	-2.35
AW115598	Casein kinase 1, gamma 2	csnk1g2	2.01	-1.34	1.29	4	-2.86	-1.09
AW466751	g protein gamma-5 subunit	gng5	2.01	-2.19	-3.26	2.9	0.7	1.85
BI705282	cd82 antigen		2.01	1.62	-1.28	-2.68	4.09	-1.75
BI840539	Transcribed locus, weakly similar to XP_233004.2 similar to RNA polymerase I associated factor (PAF53) [Rattus norvegicus]		2.01	0.83	0.89	-3.25	3.39	-1.86
BI866366	Wu:fa06h01	wu:fa06h01	2.01	-0.5	-2.61	-0.97	-0.32	4.4
BI887172	signal recognition particle 9	zgc:56668	2.01	-0.03	0.16	-2.43	3.97	-1.67
BI891681	tyrosine 3-monooxygenase tryptophan 5-monooxygenase activationtheta polypeptide a	ywhaz	2.01	0.59	-1.47	4.34	-2.55	-0.91
BI980596	Wu:fb36b12	wu:fb36b12	2.01	1.31	0.34	-2.47	3.25	-2.43
AF295372	pyruvate carboxylase	pc	2	-1.36	-2.39	1.86	-1.69	3.57
AW116346	chaperonin containingsubunit 2	cct2	2	0.99	0.56	-2.19	3.73	-3.09
AW466547	asparagine-linked glycosylation 6 homolog (alpha--glucosyltransferase)	wu:fi56e08	2	1.02	1.11	-3.45	2.92	-1.59
BG305684	mitochondrial ribosomal protein l33	im:6911600	2	-0.2	-1.79	-1.96	4.45	-0.5
BI842764	novel protein	si:ch211-214p16.1	2	-1.24	-2.11	1.97	-2.03	3.42
BI888562	zinc finger protein 259	zgc:56478	2	1.05	1.63	-1.57	2.48	-3.59
AI667586	A kinase (PRKA) anchor protein 1	akap1	1.99	0.54	2.91	-3.42	2.05	-2.07
AI723139	Zgc:103569	zgc:103569	1.99	0.98	0.73	-0.16	-4.19	2.64
AI883343	Transcribed locus		1.99	1.81	-0.5	-2.19	3.32	-2.44
BM103927	Si:ch211-278f21.2	si:ch211-278f21.2	1.99	0.65	0.15	-2.78	3.76	-1.78
AI584483	Wu:fb94d05	wu:fb94d05	1.98	-0.87	0.27	-1.9	4.28	-1.79
BI885253	proteasomealpha type 5	zgc:86851	1.98	-0.2	-1.91	-1.42	4.22	-0.69
BM026801	unknown		1.98	-0.45	-1.4	-0.92	4.37	-1.59
S76877	casein kinasebeta polypeptide	ck2b	1.98	0.59	-2.04	-2.47	4.07	-0.15
AW777332	asparagine-linked glycosylation 5 homolog (dolichyl-phosphate beta-glucosyltransferase)	alg5	1.97	1.27	-0.31	-2.65	3.49	-1.8
BE017895	ribosomal protein s5	rps5	1.97	2.22	1.41	-4.17	1.11	-0.57
BE557308	chaperonin subunit 7	cct7	1.97	1.14	0.15	-2.26	3.51	-2.54
BG308438	Wu:fb38g03	wu:fb38g03	1.97	1.42	-1.17	1.67	-4.13	2.22
AI793474	Wu:fc48b04	wu:fc48b04	1.96	-1.61	-0.24	1.75	-2.94	3.04
BI673615	translocase of outer mitochondrial membrane 20 homolog	tomm20	1.96	0.42	0.09	-2.83	3.71	-1.39
BI887500	Zgc:55665	zgc:55665	1.96	0.19	-1.23	-2.27	4.15	-0.84
BM183904	sub-family b atp-binding cassette transporter 2		1.96	0.17	-1.47	-2.43	4.78	-1.05
AA658750	similar to glycyl-trna synthetase	wu:fb02f03	1.95	1.61	0.01	-3.02	3.08	-1.68
AW059389			1.95	-1.12	0.21	-1.4	4.28	-1.97
BG302941	heat shock protein 4	hspa4	1.95	0.76	-0.33	-2.42	3.85	-1.86
BG728999	Wu:fc04a02	wu:fc04a02	1.95	1.25	1.25	-2.8	2.66	-2.36
BI533307	echinoderm microtubule associated protein like 1		1.95	-2.04	-0.31	3.76	-2	0.58
BI850036	ly1 antibody reactive clone	sb:cb100	1.95	0.42	0.6	-2	3.61	-2.63
BI878123	ubiquitin-activating enzyme e1c	zgc:55528	1.95	-0.63	-1.2	-0.71	4.47	-1.93
BI979906	fk506 binding protein 2	zgc:101826	1.95	0.15	1.97	-2.24	2.75	-2.63
BM035366	thioesterase superfamily member 2		1.95	0.95	-0.2	-1.9	3.81	-2.66
BM072356	leucine rich repeat containing 20	zgc:103699	1.95	-0.39	-0.23	-1.32	4.29	-2.35
AF047414	complement component c3	c3b	1.94	0.9	-0.1	1.92	-3.98	1.26
AF277172	makorin, ring finger protein, 2	mkrn2	1.94	0.09	-0.54	-2.31	4.78	-2.02
AI444338	glutaredoxin 3	txnl2	1.94	-0.58	-0.38	-1.34	4.33	-2.03
AI545824	unknown		1.94	0.97	0.84	2.85	-1.84	-2.83
AI884049	Wu:fb37e01	wu:fb37e01	1.94	-0.42	-0.32	0.1	-3.06	3.7
BG303377	origin recognitionsubunit 3-like	orc3l	1.94	-0.49	-1.19	-0.93	4.41	-1.79
BI887570	Wu:fe01f03	wu:fe01f03	1.94	2.03	0.76	-3.36	2.37	-1.79
BI891689	brix domain containing 2	LOC402823	1.94	-0.01	-0.19	-2.03	4.02	-1.78
BI891913	mago-nashi homolog		1.94	0.13	-1.23	-1.69	4.13	-1.35
BI983343	Zgc:77114	zgc:77114	1.94	1.06	0.65	-1.4	2.99	-3.29
BM181863	non-metastatic cellsprotein expressed in	zgc:56482	1.94	-0.85	-0.8	3.15	-2.97	1.47
AF209468	rh-like glycoprotein	rh50	1.93	-0.67	1.28	3.68	-2.26	-2.03
AI384840	Unknown	wu:fb11a02	1.93	1.01	3.65	-1.73	-0.58	-2.34
AI641141	Wu:fc19g07	wu:fc19g07	1.93	-4.12	2.8	1.39	0	-0.07
AI957820	flap structure-specific endonuclease 1	fen1	1.93	0.29	-1.48	-1.26	4.04	-1.6
AW232222	Transcribed locus		1.93	-1.2	-1.43	2.56	-2.78	2.85
AW421225	Wu:fj87c05	wu:fj87c05	1.93	-0.95	-2.78	2.27	-1.99	3.45
BE201310	notch homolog 2		1.93	-0.02	1.19	1.61	-4.05	1.28
BI672948	ribosome binding protein 1 homolog 180kda	sb:cb360	1.93	0.71	0.34	-1.76	3.36	-2.64
BI887292	flj20850 protein isoform 3		1.93	-1.37	-1.17	-1.74	4.36	-0.08
AA606085	Wu:fa27c07	wu:fa27c07	1.92	-0.17	0.67	-2.06	3.6	-2.04
AF286375	ATPase, Na+/K+ transporting, beta 1a polypeptide	atp1b1a	1.92	0.5	-0.07	3.1	-3.67	0.13
AW154642	20S rRNA accumulation, homolog	wu:fc52b09	1.92	1.07	1.11	-2.38	2.81	-2.6
AW171167	mitochondrial ribosomal protein l9	wu:fa98b03	1.92	0.57	-0.49	-1.74	3.94	-2.28
AW305549	lysyl oxidase-like 3	wu:fj60c12	1.92	-0.09	1.22	2.34	-4	0.52
AW305814	mitochondrial ribosomal protein l24	zgc:92702	1.92	-1.96	-1.88	-1.36	3.75	1.45
BG306390	similar to interleukin enhancer binding factor 2	ilf2	1.92	-0.87	-1.16	-0.37	4.16	-1.76
BG884528	Zgc:77123	zgc:77123	1.92	-2.2	0.33	2.38	-2.73	2.23
BI326618	Wu:fb79d05	wu:fb79d05	1.92	-2.46	-0.69	3.35	-2.04	1.85
BI671269	Egl nine homolog 3 (C. elegans)	egln3	1.92	1.35	0.37	-1.3	2.79	-3.2
BI839927	Glycoprotein M6Aa	gpm6aa	1.92	-1.04	-1.06	4.17	-1.02	-1.05
BI866952	Wu:fc01e05	wu:fc01e05	1.92	-0.3	-0.73	-2.19	4.1	-0.88
BI877917	Zgc:76917	zgc:76917	1.92	1.86	-0.37	-2.64	3.07	-1.91
BI888338	novel protein	sb:cb122	1.92	-0.73	0.27	-1.36	4.03	-2.21
BM037469	small nuclear ribonucleoprotein d3	snrpd3	1.92	0.35	-1.02	-1.73	4.06	-1.66
BM071810	glutamate decarboxylase-like 1	zgc:103478	1.92	-1.79	-0.88	0.26	-1.62	4.03
BM184151	glutamic-oxaloacetic transaminasemitochondrial (aspartate aminotransferase 2)	zgc:56425	1.92	-1.41	-1.07	-0.43	4.4	-1.48
AI330441	Wu:fa95a05	wu:fa95a05	1.91	0.66	-0.17	-1.84	3.73	-2.38
AI584257	si:ch211-233a1.1	si:ch211-233a1.1	1.91	-0.32	2.55	-0.53	-3.64	1.93
AI641678	Wu:fc22d04	wu:fc22d04	1.91	-0.56	1.8	-2.16	3.26	-2.34
AI883911	Wu:fc46e01	wu:fc46e01	1.91	-1.02	-0.57	-0.79	-1.96	4.34
AW058780	nucleolar protein with mif4g domain 1		1.91	0.4	-0.85	-2.32	4.15	-1.37
AW116285	Ubiquitin-fold modifier 1	ubfm1	1.91	0.57	-0.62	-1.56	3.76	-2.14
AW116809	polymerase (dna directed)epsilon 2 (p59 subunit)	pole2	1.91	-0.51	-1.26	-1.25	4.29	-1.26
BI710379	ikbp1_danre interleukin-1 receptor-associated kinase 1-binding protein 1 homolog		1.91	-1.25	0.32	-1.15	4.44	-2.35
BI867240	mitochondrial ribosomal protein s16	zgc:103459	1.91	-0.51	-0.26	-1.8	4.17	-1.6
BM025947	ubiquitin-fold modifier conjugating enzyme 1	zgc:100800	1.91	0.81	0.44	-1.58	3.21	-2.88
BM186492	Fatty acid binding protein 10, liver basic	fabp10	1.91	0.9	1.46	1.97	-4.04	-0.28
AI584220	Wu:fb82f02	wu:fb82f02	1.9	0.59	-0.23	2.35	-4.01	1.3
AI641589	wu:fc17b12	wu:fc17b12	1.9	-0.34	-0.98	-1.1	4.23	-1.81
AI793600	ribophorin ii	rpn2	1.9	0.5	1.51	-2.76	2.89	-2.15
AI964216	ribosomal protein s9	rps9	1.9	1.73	2.39	-3.27	1.02	-1.87
BI880771	Transcribed locus, weakly similar to XP_220212.2 similar to NOD3 [Rattus norvegicus]		1.9	0.14	-2.43	1.28	-2.75	3.76
BI889005	CDNA clone IMAGE:3818638, partial cds		1.9	1.01	1.2	-2	2.67	-2.88
BI891990	prostaglandin d2 synthase		1.9	0.83	0.87	1.19	-4.13	1.24
BM095389	catsup protein	ke4	1.9	0.8	0.05	-1.51	3.38	-2.72
BM096096	nucleolar protein 11	wu:fb30e03	1.9	0.51	1.44	-2.22	3	-2.73
BM181827	signal recognition particleb subunit	zgc:92746	1.9	1.12	0.79	-2.04	2.9	-2.78
AI330397	Transcribed locus		1.89	-0.47	0.07	-1.85	3.97	-1.72
AI354005	similar to vertebrate udp-glycosyltransferase family		1.89	-0.59	-0.19	1.46	-3.4	2.71
AI437329	Unknown	wu:fb40d11	1.89	-0.83	-2.03	-0.65	-1.14	4.66
AI723286	Zgc:56344	zgc:56344	1.89	0.96	0	-2.32	3.51	-2.16
AI942983	Wu:fc80d08	wu:fc80d08	1.89	0.01	-0.88	-1.8	4.26	-1.59
BG303177	loc793295 protein	zgc:66368	1.89	2.63	2.21	-2.12	-0.18	-2.54
BI883953	Zgc:66204	zgc:66204	1.89	1.35	1.34	-1.77	2.24	-3.17
BI889298	heterogeneous nuclear ribonucleoprotein l	zgc:55429	1.89	2.26	-1.01	-1.98	2.89	-2.16
BI891954	selenoprotein t	39693	1.89	-0.14	-0.17	-1.16	4.38	-2.92
BM025881	Zgc:92794	zgc:92794	1.89	1.3	3.48	-2.06	-0.44	-2.28
BM103836	Wu:fe14d02	wu:fe14d02	1.89	0	0.08	-0.61	-3.15	3.67
AI793889	Signal recognition particle 68kDa	srp68	1.88	0.95	0.07	-2.29	3.52	-2.25
AW171536	nucleoporin 160kda	zgc:66306	1.88	0.97	-2.08	-2.01	4.08	-0.96
BI430331	Wu:fc19g03	wu:fc19g03	1.88	-3.41	0	-0.33	0.44	3.3
BI704236	Wu:fb37d08	wu:fb37d08	1.88	0.17	-0.16	-2.38	4.02	-1.65
BI840421	Transcribed locus		1.88	-0.7	0.6	2.1	-3.84	1.84
BI879549	Transcribed locus		1.88	-1.36	-1.19	1.6	-2.65	3.6
BI981223	unknown		1.88	-0.13	-0.49	3.19	-3.4	0.83
BM072469	Transcribed locus		1.88	0.97	-2.51	-1.75	3.47	-0.18
BM096351	Transcribed locus		1.88	1.59	1.99	-2.82	1.49	-2.26
BM181624	Transcribed locus, weakly similar to XP_342990.1 LOC362671 [Rattus norvegicus]		1.88	0.68	-1.47	1.94	-3.46	2.32
BM182304	Zgc:66291	zgc:66291	1.88	0.81	-0.77	-2.24	3.61	-1.41
BM183249	defender against cell death 1	zgc:66204	1.88	0.92	0.37	-2.23	3.23	-2.29
AF198033	insulin-like growth factor binding protein 2	igfbp2	1.87	0.63	0.71	0.09	-3.84	2.4
AI721419	Zgc:66186	zgc:66186	1.87	0.1	0.45	-0.96	3.46	-3.05
AI964231	utp20 protein	wu:fb83c08	1.87	1.17	0.13	-2.49	3.11	-1.92
AW077619	Wu:fj65d12	wu:fj65d12	1.87	-1.54	-0.09	-0.48	4.08	-1.97
AW116767	Zgc:55363	zgc:55363	1.87	-0.65	1.2	2.85	-3.4	0.01
AW171501	Zgc:85610	zgc:85610	1.87	1.57	2.03	-1.19	1.36	-3.77
AW344246	Unknown	wu:fi76d06	1.87	-0.5	1.01	1.87	-3.8	1.41
BE693176	Wu:fc06b04	wu:fc06b04	1.87	-2.08	0.78	2.81	-2.73	1.22
BI842802	loc494863 protein	LOC445412	1.87	-0.12	0.47	-1.97	3.63	-2.01
BI886024	f-box only protein 22	wu:fa07g06	1.87	0.66	1.81	2.47	-3.48	-1.46
BI888166	Im:6908977	im:6908977	1.87	0.38	-0.27	-1.89	3.73	-1.94
BM026316	Transcribed locus		1.87	-1.46	0.04	3.46	-3.12	1.08
AW018907	transmembrane 4 superfamily member 5	Zgc:92084	1.86	-0.45	2.09	2.33	-3.88	-0.09
AW077193	Wu:fj34h05	wu:fj34h05	1.86	2.39	2.11	-2.46	0.24	-2.28
AW422922	loc431792 protein		1.86	0.64	-1.08	-2.39	4.14	-1.31
BE605911	prostaglandin f2 receptor negative regulator	wu:fd13f06	1.86	-1.26	0.87	2.7	-3.29	0.98
BI670948	chromosome 1 open reading frame 69		1.86	-2.32	-0.42	3.26	-2.55	2.02
BI879550	Cystathionine-beta-synthase	cbs	1.86	0.58	-0.06	2.48	-3.7	0.71
BI980189	Transcribed locus		1.86	0	-0.4	-2.23	4.36	-1.73
AJ299412	high density lipoprotein-binding protein (vigilin)	hdlbp	1.85	4.33	-0.87	-0.87	-1.52	-1.07
AW117147	sec11-like 1	zgc:92805	1.85	1.06	0.04	-1.28	3.11	-2.93
AW154725	Wu:fi31h02	wu:fi31h02	1.85	0.67	0.08	-1.69	3.52	-2.58
AW305684	Transcribed locus		1.85	-0.44	-2.24	-1.41	4.52	-0.43
AW343655	Transcribed locus		1.85	0.06	0.59	2.3	-4.01	1.06
BE605389	nucleoside phosphorylase	zgc:77008	1.85	1.04	0.27	2.5	-3.58	-0.23
BI844075	hla-b associated transcript 5	bat5	1.85	-0.23	-1.01	-2.95	3.81	0.39
BI888914	nucleolar protein27kda	wu:fa99c08	1.85	1.95	0.12	-2.37	2.68	-2.39
BM036294	dead (asp-glu-ala-asp) box polypeptide 47		1.85	-0.01	-0.43	-2.63	4.01	-0.94
BM183157	similar to nucleolar protein 7, 27kDa	nola3	1.85	0.56	1.27	-1.4	2.79	-3.22
AA658804	similar to dolichyl-diphosphooligosaccharide-protein glycosyltransferase	zgc:66068	1.84	0	1.57	-2.89	2.91	-1.59
AF062643	pim-3 oncogene	pim1	1.84	-0.84	0.64	-0.98	3.5	-2.33
AF095639	uroporphyrinogen decarboxylase	urod	1.84	0.36	-0.43	-1.54	3.76	-2.14
AF322072	selenoprotein p	sepp1b	1.84	0.83	0.2	1.01	-3.88	1.84
AF359426	claudin 4	cldnb	1.84	-0.86	-1.06	4.43	-1.17	-1.35
AI330980	similar to Proteasome (prosome, macropain) subunit, beta type, 1	psmb1	1.84	-1.26	-1.32	-0.69	4.09	-0.83
AI331984	Wu:fa96a11	wu:fa96a11	1.84	0.58	-1.27	-1.97	3.91	-1.26
AI332057	similar to tissue inhibitor of metalloproteinase 2	timp2	1.84	-1.9	-1.1	2.42	-2.11	2.69
AI496817	unknown		1.84	-0.38	-1.61	0.84	-2.38	3.54
AI558559	si:ch211-245h7.2	si:ch211-245h7.2	1.84	0.47	1.77	-2.36	2.5	-2.39
AW280171	polymeraseii (dna directed) polypeptide f	zgc:92790	1.84	0.96	0.35	-2.4	3.52	-2.43
BI709552	Transcribed locus		1.84	0.71	0.18	-1.9	3.4	-2.38
BI877285	chromosome 11 open reading frame 17	sb:cb752	1.84	-0.11	-0.5	-2.12	4.17	-1.45
BI877696	Zgc:55879	zgc:55879	1.84	-1.49	-0.93	4.6	-1.06	-1.12
BI891768	Wu:fc55g01	wu:fc55g01	1.84	1.16	1.06	-2.05	2.55	-2.72
BI979759	enhancer of yellow 2 homolog	zgc:92656	1.84	-0.22	-1.86	-0.95	4.17	-1.14
BM095252	f-box protein 15		1.84	-0.05	-0.69	1.91	-3.37	2.21
AI584349	Zgc:65781	zgc:65781	1.83	0.91	-0.07	-2.68	3.56	-1.73
AI657601	Wu:fc15f03	wu:fc15f03	1.83	-0.05	0.2	1.92	-3.76	1.68
AI723098	Wu:fc25e11	wu:fc25e11	1.83	-0.98	0.44	1.69	-3.35	2.19
AJ236882	apolipoprotein e	apoeb	1.83	0.03	-0.07	2.36	-3.53	1.22
AW018969	guanylate cyclase activator 2a	wu:fd47f06	1.83	-2.4	-1.46	0.81	-0.84	3.88
AW595239	chromosome 1 open reading frame 151 protein	wu:fj49a01	1.83	0.08	-1.16	-1.64	4	-1.27
BI888721	nucleophosmin 1	npm1	1.83	1.24	0.85	-2.03	2.55	-2.62
BI889389	source of immunodominant mhc-associated peptides	zgc:56494	1.83	1.45	-0.13	-2.39	3.22	-2.14
BI979927	flj11273 protein		1.83	1.58	-1.65	-3	3.07	0
BI980261	Wu:fe24a06	wu:fe24a06	1.83	-1.57	0.4	3.44	-2.44	0.17
BI980377	1-acylglycerol-3-phosphate O-acyltransferase 4 (lysophosphatidic acid acyltransferase, delta)	agpat4	1.83	1.94	1.44	-2.72	1.7	-2.37
BM095259	heat repeat containing 3	zgc:77793	1.83	0.23	0.5	-1.96	3.48	-2.25
AI878649	CDNA clone IMAGE:5605247, partial cds		1.82	-3.32	-0.47	3.29	0.11	0.39
AW115691	platelet-activating factorisoformbeta1 subunit	pafah1b1b	1.82	0.05	-0.67	-1.65	4.09	-1.82
BG305271	Zgc:92294	zgc:92294	1.82	-1.91	-2	1.85	-0.8	2.86
BI842921	ribosomal protein s10	rps10	1.82	2.28	2.44	-2.07	-0.39	-2.26
BI888169	chaperonin containingsubunit 6a (zeta 1)	cct6a	1.82	1.48	0.18	-2.16	3.04	-2.54
BM026839	Wu:fk24c12	wu:fk24c12	1.82	-0.42	-0.84	-0.85	4.19	-2.08
BM095884	Transcribed locus		1.82	-2.75	-2.07	2.61	0.24	1.97
BM185135	snurportin 1	zgc:77819	1.82	2.05	-1.03	-2.87	3.25	-1.39
AI545111	unknown		1.81	-1.28	0.07	-2.31	4.06	-0.54
AI878713	similar to ring finger protein 20	LOC402838	1.81	-1.38	-2.69	-0.78	2.38	2.46
AW171177	Transcribed locus		1.81	0.26	-1.04	0.42	-2.98	3.34
BG883878	novel proteinvertebrate tia1 cytotoxic granule-associated rna binding protein(zgc:55520)	zgc:55520	1.81	1.9	-0.4	-2.23	3.06	-2.33
BI841916	chromosome 20 open reading frame 149	c20orf149l	1.81	-1.15	0.1	-0.07	-2.39	3.51
BI891114	u3 small nucleolarhomolog	zgc:86740	1.81	0.65	0.7	-1.63	3.11	-2.84
AI626602	Wu:fc05c10	wu:fc05c10	1.8	1.47	1.22	-1.82	2.12	-2.98
AW116039	rna polymerase i polypeptide b isoform 2	wu:fi06d10	1.8	-0.09	2.4	-2.22	2.14	-2.24
AW116597	Transcribed locus, moderately similar to NP_031895.1 DnaJ (Hsp40) homolog, subfamily C, member 1 [Mus musculus]		1.8	0.03	-1.12	-1.42	3.95	-1.44
AW128279	solute carrier familymember 8	wu:fi11e03	1.8	1.71	0.87	-1.88	2.33	-3.03
AW153440	unknown		1.8	-0.44	-0.12	2.79	-3.34	1.12
AW171481	Zgc:55695	zgc:55695	1.8	-1.19	0.6	-2.19	3.91	-1.13
BI878520	Wu:fc83f08	wu:fc83f08	1.8	0.12	-0.43	-1.99	3.83	-1.53
BI880563	Zgc:73100	zgc:73100	1.8	-0.5	-0.28	-0.92	3.98	-2.27
BM024058	Transcribed locus		1.8	-1.69	0.42	2.07	-2.84	2.04
BM036865	pdss1 protein	tprt	1.8	2.03	-0.68	-2.71	2.64	-1.27
BM081047	ribosomal protein l22 like 1	zgc:56640	1.8	2.2	1.92	-1.76	0.64	-3.01
BM104604	signal sequencegamma	zgc:56300	1.8	1.51	1.46	-2.8	1.85	-2.02
BM181246	type iv antifreeze protein precursor	wu:fa18f02	1.8	-4.99	-0.13	1.75	1.23	2.14
BM181832	growth arrest and dna-damage-gamma interacting protein 1	LOC402803	1.8	-0.75	-2.05	-0.16	3.93	-0.96
AF301264	hairy-related 9	her9	1.79	-1.34	0.06	3.68	-2.33	-0.07
AI626489	Crystallin, alpha A	cryaa	1.79	-1.22	-0.82	-1.45	4.03	-0.54
AW019091	Nucleobindin 2b	nucb2b	1.79	1.88	0.3	-2.3	2.32	-2.21
BE017358	Transcribed locus		1.79	0.73	-0.96	1.5	-3.37	2.1
BI673663	small fragment nuclease	smfn	1.79	0.15	-0.3	-1.65	3.67	-1.87
BI888943	tumor-associated calcium signal transducer 1	tacstd	1.79	-0.87	0.02	3.72	-1.94	-0.92
BM154187	Transcribed locus		1.79	-0.13	-1.38	0.45	-2.49	3.55
AI331361	Transcribed locus, moderately similar to XP_511882.1 similar to sperm protein SSP411; transcript increased in spermiogenesis 78 [Pan troglodytes]		1.78	-1.61	-0.48	2.4	-2.53	2.22
AI641401	Wu:fc14e10	wu:fc14e10	1.78	1.6	0.07	-2.1	2.96	-2.53
AI667625	Eukaryotic translation termination factor 1	etf1	1.78	0.55	0.15	-1.87	3.28	-2.1
AI877538	wd repeat domain 61	zgc:77675	1.78	0.24	-0.64	-1.68	3.82	-1.73
AW076634	Transcribed locus		1.78	-0.86	-0.34	3.56	-2.69	0.34
AW777539	o-sialoglycoprotein endopeptidase	wu:fj38e02	1.78	-0.41	-0.5	-1.24	3.87	-1.73
BG727112	Wu:fc16c05	wu:fc16c05	1.78	0.22	-1.6	-1.56	3.85	-0.91
BI878078	Coactivator-associated arginine methyltransferase 1	carm1	1.78	1.02	-0.41	-1.81	3.47	-2.27
BI890013	similar to eukaryotic translation initiation factor 5a	zgc:77429	1.78	1.65	1.14	-2.08	1.91	-2.62
BM102180	Leftover	lov	1.78	-0.44	-0.66	3.28	-2.83	0.65
AF073290	Semaphorin 8	sema8	1.77	0.7	1.58	-2.48	2.39	-2.19
AI584197	Wu:fb40a11	wu:fb40a11	1.77	-0.95	-1.98	3.09	-1.93	1.76
AI588190	Wu:fb97d04	wu:fb97d04	1.77	-1.92	-0.22	1.27	-2.07	2.93
AI626138	Zgc:85720	zgc:85720	1.77	-0.68	0.79	1.49	-3.59	1.99
AI641073	Si:busm1-60j23.1	Si:busm1-60j23.1	1.77	0.52	0.83	0.34	-3.81	2.13
AI641585	zgc:56559	zgc:56559	1.77	0.08	-1.13	-2.2	3.62	-0.36
AI793426	Transcribed locus		1.77	-3.36	3.05	0.27	-1.79	1.84
AW116662	Zgc:77713	zgc:77713	1.77	-0.41	0.61	1	-3.51	2.31
BE606166	ring finger protein 7	wu:fj63f04	1.77	1.02	1.59	-2.23	2.41	-2.79
BG303613	formin binding protein 3	fnbp3	1.77	0.86	-2.41	-1.88	3.32	0.11
BI429881	Cofilin 1 (non-muscle)	cfl1	1.77	-0.48	-0.81	-1.5	3.93	-1.14
BI867946	Wu:fa97d03	wu:fa97d03	1.77	1.44	-0.68	-1.9	3.12	-1.98
BI868107	Ubiquitin-activating enzyme E1-domain containing 1	ube1dc1	1.77	0.67	-0.31	-1.4	3.4	-2.36
BI890525	large homolog 3	wu:fu95c12	1.77	1.2	-0.92	-1.92	3.49	-1.85
BI890772	Solute carrier family 20 (phosphate transporter), member 1	slc20a1	1.77	0.84	2.27	-1.87	1.45	-2.69
BI890906	ribosomal protein l28	rpl28l	1.77	1.48	1.53	-3.67	1.61	-0.95
BM035508	proteasomeassembly chaperone 1	dscr2	1.77	-0.22	-1.39	-1.63	4.09	-0.85
AF305689	voltage-dependent l-type ca channel alpha 1 subunit	cacna1c	1.76	-0.2	-0.78	-1.62	4.03	-1.44
AI588172	Solute carrier family 11 (proton-coupled divalent metal ion transporters), member 2	slc11a2	1.76	2.31	2.2	-2.32	-0.41	-1.78
AI883974	Wu:fc68d07	wu:fc68d07	1.76	1.35	0.65	-0.51	2.26	-3.75
AW279689	Unknown	wu:fj43d01	1.76	-0.36	1.06	2.9	-2.86	-0.74
BG304178	Transcribed locus		1.76	0.16	0.92	1.15	-4	1.76
BG729092	Transcribed locus		1.76	2.17	2.57	-1.91	-1.18	-1.65
BI428155	Transcribed locus		1.76	-1.77	-0.73	3.96	-1.39	-0.08
BI563294	mgc84009 protein	wu:fj17c03	1.76	-0.91	-0.98	-1.12	4.19	-1.18
BI880905	Wu:fb38f12	wu:fb38f12	1.76	-0.46	1.41	2.66	-3.07	-0.54
BI884788	adenine phosphoribosyltransferase	aprt	1.76	-0.51	-0.21	-1.3	3.76	-1.75
BM036439	Transcribed locus		1.76	1.2	0.18	-2.35	3.12	-2.14
AF114830	invariant chain-like protein 1	iclp1	1.75	0.85	0.48	1.99	-3.68	0.36
AW018735	Arginase, type II	arg2	1.75	0.25	-0.16	3.44	-1.85	-1.68
AW116949	Wu:fb51f10	wu:fb51f10	1.75	0.31	1.38	-0.37	-3.58	2.25
AW202620	mitochondrial ribosomal protein l20	mrpl20	1.75	-0.01	0.15	-2.7	3.54	-0.98
AW203169	ribosomal protein l27a		1.75	1.8	1.82	-3.22	1	-1.4
AW420407	Transcribed locus		1.75	-0.29	0.37	3.29	-2.91	-0.45
AW567243	unknown		1.75	0.28	-0.9	0.25	-2.78	3.15
BI709566	Wu:fb82d07	wu:fb82d07	1.75	3.02	-0.12	-3.34	1.16	-0.72
BI844162	Wu:fb13g04	wu:fb13g04	1.75	3	1.7	-2.28	-0.59	-1.83
BI867302	chromosome 16 open reading frame 57	zgc:91896	1.75	-0.58	-0.54	-1.03	4.02	-1.86
BI980160	CDNA clone MGC:92133 IMAGE:7049124, complete cds		1.75	-0.13	-0.45	-1.46	3.73	-1.7
BM035946	transmembrane emp24 domain containing 3	wu:fb09b11	1.75	1.39	-0.14	-1.47	2.79	-2.58
BM036797	Mitogen-activated protein kinase 14b	mapk14b	1.75	1.08	-1.69	-1.72	-0.96	3.29
AF220008	coilin	coil	1.74	-0.47	-0.5	-1.83	4.16	-1.36
AW019064	Wu:fb44e02	wu:fb44e02	1.74	0.69	-0.98	-0.58	-2.68	3.55
AW019557	Zgc:92525	zgc:92525	1.74	-0.1	1.78	1.11	-3.67	0.88
AW115556	sorting and assembly machinery component 50 homolog	zgc:55803	1.74	-0.45	-0.77	-0.66	3.79	-1.9
AW203003	Unknown	wu:fj05c06	1.74	1.84	-1.54	-2.76	2.51	-0.06
AW232670	Unknown	canx	1.74	1.38	-2.2	-2.05	3.66	-0.79
BI673676	Zgc:56598	zgc:56598	1.74	0.51	-1.11	-0.38	3.29	-2.31
BI705525	nucleolar protein 9		1.74	0.61	1.9	-1.84	2.01	-2.68
BI709310	Transcribed locus, moderately similar to XP_219098.1 sphingomyelin phosphodiesterase 1, acid lysosomal [Rattus norvegicus]		1.74	-1.14	-1.5	0.54	-1.51	3.6
BI878874	Wu:fd07f11	wu:fd07f11	1.74	0.15	-0.78	-0.65	3.7	-2.42
BI882153	Acetylserotonin O-methyltransferase-like	asmtl	1.74	3.35	-1.08	-1.78	-1.89	1.4
BI888424	unknown		1.74	0.27	-0.29	-1.05	3.37	-2.29
BI890848	mki67 (fha domain) interacting nucleolar phospho	mki67ipl	1.74	0.93	1.06	-1.98	2.48	-2.5
AA494925	similar to myxovirus (influenza virus) resistance C	mxc	1.73	-2.49	-1.48	2.81	-0.76	1.92
AI545457	Wu:fb81e09	wu:fb81e09	1.73	-0.11	1.95	-2.84	2.54	-1.55
AW232181	integral membrane protein 1	itm1	1.73	0.15	1.41	-1.83	2.68	-2.41
AW281840	g elongationmitochondrial 1	wu:fc96f12	1.73	0.16	-0.47	-1.73	3.54	-1.5
BG308920	CDNA clone IMAGE:7046168, partial cds		1.73	0.22	-1.43	-1.17	3.73	-1.35
BG727954	Wu:fc21h03	wu:fc21h03	1.73	0.41	-0.24	0.85	-3.42	2.4
BI887559	unknown		1.73	-0.26	-0.55	-1.33	3.79	-1.65
BI982951	Dystonin	dst	1.73	0.69	0.53	-3.22	2.58	-0.59
BM183334	Transcribed locus		1.73	-0.91	2.03	1.16	-3.49	1.21
AF002219	nodal homolog	ndr2	1.72	-0.28	0.77	2.2	-3.42	0.73
AF197880	type I cytokeratin	cki	1.72	-0.84	-0.14	3.53	-2.22	-0.33
AI657551	MAP kinase-interacting serine/threonine kinase 2	mknk2	1.72	0.11	0.15	2.15	-3.4	0.99
AI794539	Zgc:91857	zgc:91857	1.72	-0.93	-0.71	2.4	-2.71	1.95
AI957863	Transcribed locus, moderately similar to XP_517429.1 KIAA1223 protein [Pan troglodytes]		1.72	-0.18	-0.15	1.12	-3.38	2.58
AI964352	chaperonin containingsubunit 3	cct3	1.72	-0.39	0.04	-1.5	3.68	-1.83
AW154688	Hydroxysteroid 11-beta dehydrogenase 2	hsd11b2	1.72	-0.49	0.27	0.42	-2.97	2.77
AW175431	kelch-like ech-associated protein 1	keap1	1.72	-2.82	0.02	1.19	-1.24	2.86
AW203146	sid1 transmembranememberisoform cra_f	sidt2	1.72	2.72	0.64	-1.55	-3.06	1.25
BE201929	Zinc finger, A20 domain containing 2	za20d2	1.72	-2.21	-0.5	1.09	-1.56	3.17
BF718229	Unknown	zgc:91952	1.72	2.43	2.41	-1.79	-1.12	-1.93
BI704281	keratin 8	krt8	1.72	-0.52	-1	2.45	-2.73	1.81
BI843480	Zgc:56709	zgc:56709	1.72	-0.98	-2.4	2.33	-1.28	2.33
BI880225	Wu:fb10h06	wu:fb10h06	1.72	-0.36	-0.82	2.42	-3.16	1.92
BI888150	alpha 8 like 4	tuba8l4	1.72	0.33	-2.54	-0.64	3.31	-0.46
BM071666	mitochondrial ribosomal protein l30		1.72	0.55	0.8	-2.39	2.96	-1.92
BM103809	mgc84016 protein		1.72	-0.14	-1.96	-1.55	4.01	-0.37
BM184509	cop9 constitutive photomorphogenic homolog subunit 6		1.72	-0.66	-2.65	-0.19	3.43	0.08
AI437149	integral membrane protein 1	itm1	1.71	0.12	1.3	-1.8	2.75	-2.37
AI545856	host cell factor c2		1.71	-2.52	-1.25	2.02	-1.15	2.9
AI545999	sex hormone-binding globulin	shbg	1.71	-0.03	1.2	0.86	-3.63	1.6
AI558305	Wu:fb78e03	wu:fb78e03	1.71	-2.15	-0.56	2.32	-1.87	2.25
AI641729	Wu:fi36d06	wu:fi36d06	1.71	-0.24	0.74	-1.54	3.35	-2.31
AI793574	chromosome 14 open reading frameisoform cra_a	wu:fc51c12	1.71	-0.57	0.72	-1.24	3.44	-2.35
AW059316	guanine nucleotide binding3	nstm	1.71	0.59	1.16	-1.53	2.46	-2.67
AW203034	transmembrane protein 59		1.71	-0.12	0.07	1.98	-3.59	1.66
AW279734	Transcribed locus		1.71	0.38	-0.44	-2.07	3.51	-1.38
BG883396	Transcribed locus		1.71	0.23	-0.97	3.11	-2.73	0.35
BI673276	ribosome binding protein 1 homolog 180kda	rrbp1	1.71	1.11	0.4	-3.62	1.8	0.31
BI704422	splicing factor prp8	ik:tdsubc_2a9	1.71	0.54	0.09	-1.69	3.5	-2.43
BI850032	Zgc:63524	zgc:63524	1.71	1.15	-0.05	-2.4	2.83	-1.53
BI880622	Zgc:77060	zgc:77060	1.71	0.25	1.07	1.19	-3.63	1.12
BI889810	extensin (class ii)		1.71	0.2	0.29	-1.36	3.39	-2.52
BI890216	low density lipoprotein receptor		1.71	2.15	0.11	0.86	-3.51	0.38
BM182319	Solute carrier family 31 (copper transporters), member 1	slc31a1	1.71	1.26	1.15	-2.36	2.24	-2.29
AI658014	lysosomal associated protein transmembrane 4 beta	laptm4b	1.7	-0.06	0.62	-2.01	3.35	-1.9
AI793440	Wu:fc47e09	wu:fc47e09	1.7	-1.41	-0.63	2.29	-2.58	2.34
AI964306	developmentally regulated gtp binding protein 2	zgc:101029	1.7	0.11	-0.41	-1.65	3.54	-1.6
BG304158	SET translocation (myeloid leukemia-associated) B	setb	1.7	0.83	0.63	-1.75	2.79	-2.49
BI472815	unknown		1.7	-0.27	-0.53	3.68	-3.05	0.17
BI474896	eukaryotic translation initiation factor 4isoform cra_c		1.7	-0.99	-0.75	-0.88	3.74	-1.12
BI842393	Transcribed locus		1.7	0.23	0.48	-1.66	3.18	-2.23
BI878967	similar to apoptosis antagonizing transcription factor	aatf	1.7	-0.09	0.23	-1.41	3.49	-2.22
BI890491	dead (asp-glu-ala-asp) box polypeptide 39	ddx39	1.7	0.19	0.71	-0.84	2.84	-2.9
BI891076	kiaa1825 protein	atp13a	1.7	1.58	-0.33	-2.81	2.59	-1.03
BI892444	nucleolar protein120kda	sb:cb164	1.7	0.65	1.64	-2.07	2.12	-2.34
BM025348	corneal epithelial rho-associated-ser thr kinase rock-i		1.7	-1.99	-2.07	2.08	-1.03	3.01
AI601332	similar to low density lipoprotein receptor	wu:fc09h01	1.69	-0.49	-1.46	-3.32	3.83	1.43
AI723126	Zgc:77008	zgc:77008	1.69	0.71	0.93	1.58	-3.56	0.34
AI793367	CDNA clone IMAGE:7046168, partial cds		1.69	-0.65	-0.45	-0.36	3.63	-2.17
AI974208	Wu:fd36d06	wu:fd36d06	1.69	-1.65	-1.09	1.55	-1.8	2.98
AW115770	Zgc:55284	zgc:55284	1.69	-0.21	-0.68	-1.59	3.59	-1.11
AW170873	Sb:cb973	sb:cb973	1.69	-1.2	1.12	3.17	-1.58	-1.5
AW343976	loc407677 protein	LOC407677	1.69	-1.51	-0.52	2.62	-2.61	2.02
BE017365	beta-carotene15-dioxygenase 2	wu:fk75b02	1.69	-1.04	-0.12	3.38	-2.5	0.29
BG302807	Zgc:55728	zgc:55728	1.69	-0.23	-0.95	-1.45	3.73	-1.09
BG305829	Transcribed locus		1.69	-0.95	0.02	3.6	-2.32	-0.35
BG727383	Transcribed locus		1.69	0.28	0.3	-2.26	3.07	-1.39
BI843117	translocase of outer mitochondrial membrane 40 homolog	tomm40	1.69	1.09	-0.71	-2.54	3.05	-0.89
BI888165	dehydrogenase reductase (sdr family)	zgc:100900	1.69	-1.13	-1.01	3.71	-1.65	0.08
BI891116	nin one binding protein	wu:fc27e05	1.69	-0.67	0.44	-1.89	3.81	-1.7
BI980019	mitochondrial ribosomal protein l34		1.69	0.81	-1.36	-1.96	3.34	-0.83
AI641437	ATPase family, AAA domain containing 1b	atad1b	1.68	-0.25	-2.41	-0.4	3.68	-0.63
AI722496	Novel nuclear protein 1	nnp1	1.68	-0.13	-0.29	-2.03	3.57	-1.12
AI722566	adiponectin receptor 1b	adipor1b	1.68	2.32	1.44	-2.99	0.89	-1.66
AI884026	polymerase (RNA) II (DNA directed) polypeptide B	polr2b	1.68	0.57	1.15	-1.69	2.61	-2.65
AI943017	Wu:fc83b05	si:dkeyp-86b9.2	1.68	-1.11	-1.03	1.55	-2.3	2.9
AI957742	Wu:fd05a08	wu:fd05a08	1.68	0.22	0.1	-0.25	2.81	-2.87
AI979356	activating signal cointegrator 1 complex subunit 3-like 1 isoform 2	wu:fb63a09	1.68	0.61	-1.2	-2.15	3.66	-0.92
AW154724	calpastatin long	wu:fe18e04	1.68	-0.96	-0.23	3.61	-1.74	-0.67
AW422929	novel protein	wu:fi49h11	1.68	0	0.45	1.28	-3.54	1.81
AY007990	hairy and enhancer of split 6	her8a	1.68	3.52	-1.35	-1.7	-1.15	0.67
BE605721	rae1 rna export 1 homolog	rae1	1.68	-0.25	-2.3	-0.77	3.67	-0.34
BF156074	epithelial v-like antigen 1	eva1	1.68	-0.44	-0.51	3.29	-2.94	0.59
BG799157	unknown		1.68	1.29	0.14	-2.96	2.58	-1.05
BG883304	Hepatocyte nuclear factor 4, alpha	hnf4a	1.68	1.26	0.86	1.25	-3.61	0.23
BI325662	adenylate cyclase		1.68	-0.17	-1.08	-1.19	3.62	-1.18
BI886057	kri1 protein	flj12949l	1.68	-1.18	2.61	-1.12	1.94	-2.24
BI979115	homology subfamily a member 5	zgc:63563	1.68	-0.17	0.28	-1.26	3.26	-2.11
BI980199	translocase of inner mitochondrial membrane 8 homolog b		1.68	-0.58	0.25	-0.74	3.35	-2.28
BM023731	Zgc:73210	zgc:73210	1.68	-2.93	0.93	0.56	2.78	-1.34
AI626722	Wu:fc07f01	wu:fc07f01	1.67	1.06	-0.47	-3.26	2.51	0.16
AI878005	Unknown	wu:fc56c05	1.67	-0.84	0.19	1.61	-3.13	2.17
AI884058	unknown		1.67	2.21	1.98	-2.13	-0.14	-1.92
AI964204	Solute carrier family 30 (zinc transporter), member 1	slc30a1	1.67	-0.2	-1.32	-1.59	3.49	-0.38
AW116422	Unknown	wu:fe06f11	1.67	-0.97	-0.36	2.29	-2.95	1.99
AW171610	peroxisome proliferator receptor gamma coactivator-related 1	ppargcr1	1.67	1.02	0.4	-2.11	2.67	-1.98
AW595506	Unknown	wu:fk31f07	1.67	-0.78	0.01	2.12	-3.02	1.68
BG308713	Gem (nuclear organelle) associated protein 5	gemin5	1.67	-0.56	-0.58	-1.1	3.71	-1.47
BG891955	Transcribed locus		1.67	-0.4	0.69	2.1	-3.55	1.16
BI562940	Wu:fe14c11	wu:fe14c11	1.67	0.06	-1.45	-0.93	3.58	-1.26
BI671189	Deiodinase, iodothyronine, type II	dio2	1.67	1.68	1.09	-1.56	-2.73	1.52
BI672727	ATP-binding cassette, sub-family C (CFTR/MRP), member 4	abcc4	1.67	-1.08	-0.85	1.69	-2.49	2.73
BI879307	Mahogunin, ring finger 1	mgrn1	1.67	-1.51	0.96	2.73	-2.68	0.49
BI885268	Transcribed locus, weakly similar to XP_522505.1 similar to KIAA0701 protein [Pan troglodytes]		1.67	-0.5	-1.04	-1.38	3.79	-0.87
BI888801	ribonucleaselarge subunit	zgc:56307	1.67	-0.36	-1.72	-0.79	3.8	-0.92
BI888955	Methionine adenosyltransferase II, alpha	mat2a	1.67	0.05	1.16	-1.91	2.67	-1.97
BM026039	Zgc:63756	zgc:63756	1.67	-1.8	-2.06	-0.58	3.13	1.31
BM153986	zinc finger protein 318	zgc:92026	1.67	-2.13	-1.33	-1.11	3.7	0.87
BM185913	Wu:fk57a03	wu:fk57a03	1.67	-0.04	0.2	2	-3.3	1.13
AI878687	unknown		1.66	-0.03	-1.2	-1.68	3.58	-0.67
AW115973	rho guanine nucleotide exchange factor5	wu:fd16d01	1.66	-1.3	-0.77	1.02	-2.02	3.06
AW232798	Unknown	zgc:64190	1.66	-1.36	0.28	-2.02	3.42	-0.32
AW344222	valyl-trna synthetase	vars2	1.66	0.92	-0.17	-1.44	2.97	-2.29
AW466558	Zgc:56126	zgc:56126	1.66	0.31	2.49	-0.44	-3.11	0.74
BE017542	Hypothetical protein LOC407703	LOC407703	1.66	1.21	2.18	-2.71	1.46	-2.15
BI704225	unknown		1.66	1.27	2.59	-2.62	0.71	-1.96
BI844121	low density lipoprotein receptor	zgc:56513	1.66	0.28	0.22	-2.1	3.25	-1.65
BI846806	unknown		1.66	1.54	-0.57	-2.34	2.67	-1.3
BI880045	small subunit 1	capns1	1.66	-1.66	1.55	3.07	-1.15	-1.8
BI896473	transaldolase 1	taldo1	1.66	-0.6	-0.43	3.52	-0.75	-1.74
BM103155	acetoacetyl-synthetase	zgc:56105	1.66	-0.95	-0.26	3.54	-1.33	-1
BM182376	unknown		1.66	-2.5	0.27	1.03	2.92	-1.73
BM184838	fus interacting protein (serine arginine-rich) 1	zgc:65772	1.66	-1.32	-0.21	-1.1	3.83	-1.2
AI330805	Wu:fb02f09	wu:fb02f09	1.65	-0.89	-0.38	2.36	-3.02	1.93
AI641483	proteasome 26s non-atpase subunit 11	psmd11a	1.65	0.23	-1.68	-1.37	3.56	-0.73
AI641534	Wu:fc16h10	wu:fc16h10	1.65	-2.16	-0.91	2.48	-1.74	2.33
AI878397	Zgc:56213	zgc:56213	1.65	0.12	0.03	-1.07	3.2	-2.28
AW076762	n-myc (and stat) interactor	nmi	1.65	-0.98	-1.2	3.36	-2.46	1.28
AW077845	Wu:fj67c08	wu:fj67c08	1.65	0.86	-1.02	-2.93	2.97	0.12
AW128334	arginyl-trna synthetase	wu:fe38b01	1.65	1.5	-1.13	-2	2.72	-1.09
AW420694	Zgc:77636	zgc:77636	1.65	-0.76	0.57	1.52	-3.16	1.83
BG883532	peptidyl argininetype ii	zgc:66317	1.65	-0.61	-0.43	4.15	-2.1	-1.02
BI427833	novel protein		1.65	-0.84	0.98	1.96	-3.14	1.05
BI672229	Nicalin	ncl1	1.65	0.13	0.43	-1.81	3.09	-1.84
BI672394	Wu:fb93b03	wu:fb93b03	1.65	1.43	-1.1	-2.17	2.88	-1.04
BI672502	unknown		1.65	0.01	0.69	-1.37	3.24	-2.58
BI878477	CDNA clone MGC:73204 IMAGE:4790013, complete cds		1.65	0.21	0.17	-1.58	3.24	-2.04
BI878964	Wu:fi05c07	wu:fi05c07	1.65	0.14	-2.07	-1.42	3.83	-0.48
BI891065	loc494737 protein		1.65	0.96	0.75	-1.58	2.42	-2.55
BI983413	Sb:cb581	sb:cb581	1.65	0.24	0.71	-2.11	3.02	-1.86
BM101595	three prime histone mrna exonuclease 1		1.65	0.59	0.46	-2.04	2.93	-1.93
BM182325	Zgc:92057	zgc:92057	1.65	-0.57	0.02	-1.69	3.85	-1.62
AI721290	zgc:63622	zgc:63622	1.64	0.38	0.85	-1.72	2.81	-2.33
AW116306	cisplatin resistance related protein crr9p	zgc:92063	1.64	1.08	1.22	-1.95	2.04	-2.38
AW116722	digestive-organ expansion factor	dj434o14.5l	1.64	0.68	2.07	-1.43	1.59	-2.9
AW154413	Transcribed locus, moderately similar to NP_060439.1 hypothetical protein FLJ10006 [Homo sapiens]		1.64	-0.62	-1.8	-1.49	3.69	0.22
AW421080	unknown		1.64	-1.2	-1.57	3.62	-0.42	-0.43
BE557668	eukaryotic translation elongation factor 1 beta 2	eef1b2	1.64	2	1.58	-2.66	0.9	-1.81
BF156623	uncoupling protein 4	ucp4	1.64	0.75	0.87	0.85	-3.61	1.14
BG302998	aldehyde dehydrogenase familysubfamily a1	aldh9a1l	1.64	0.57	1.21	1.42	-3.41	0.21
BG306110	Transcribed locus		1.64	1.39	0.63	-2.47	2.42	-1.97
BI886847	proteasome (prosome macropain) subunit beta type 4	im:6909492	1.64	-0.65	-1.4	-0.21	3.59	-1.34
BM083945	Zgc:86801	zgc:86801	1.64	0.79	0.61	-1.9	2.78	-2.28
BM182275	c2orf29 protein	wu:fj49e01	1.64	1.32	-0.5	-2.62	2.93	-1.13
AI721310	zgc:66163	zgc:66163	1.63	-0.4	-1.11	-0.97	4.24	-1.76
AI878786	phosphoglucomutase 1	pgm1	1.63	-0.93	0.94	1.75	-3.1	1.34
AW019573	nidogen 1	mg:bb01h02	1.63	1.62	0.57	-2.37	-1.93	2.1
AW116668	complement componentbeta subunit	wu:fi18d09	1.63	1.08	0.21	0.53	-3.48	1.66
BG302868	Zgc:101778	zgc:101778	1.63	-0.1	-0.22	-1.61	3.47	-1.54
BI704401	protein tyrosine phosphatase typemember 2	wu:fi84b06	1.63	0.15	0.62	-1.89	3.08	-1.96
BI881121	novel protein	wu:fk35d04	1.63	-0.87	0.08	3.26	-2.51	0.04
BI883408	Transcribed locus		1.63	2.38	0.23	-1.92	1.52	-2.21
BI887196	bub3 budding uninhibited by benzimidazoles 3 homolog	zgc:101571	1.63	-1.55	-0.25	-0.8	4.02	-1.42
BI888388	novel protein (zgc:56123)	zgc:56123	1.63	-0.34	-2.09	0.4	-1.27	3.3
BI889705	spinster homolog 1	spinl	1.63	-0.72	-0.16	1.13	-3.08	2.83
BI896258	beta-galactosidase alpha peptide		1.63	1.6	-0.13	0.69	-3.32	1.15
BM037442	similar to src family associated phosphoprotein 2	skap2	1.63	-1.7	-0.16	4.01	-1.59	-0.56
BM095875	Zgc:56077	zgc:56077	1.63	-1.1	-0.5	4.01	-1.97	-0.44
BM104602	dead (asp-glu-ala-asp) box polypeptide 49	ddx49	1.63	-0.26	0.95	-1.54	3.03	-2.18
BM182849	Solute carrier family 25 (mitochondrial carrier, Aralar), member 12	slc25a12	1.63	2.05	-2.42	-2.18	1.73	0.81
AI721467	si:dkey-110k5.6	si:dkey-110k5.6	1.62	1.52	-0.2	-1.74	2.69	-2.26
AI793880	u3 small nucleolarhomolog	utp15	1.62	-0.15	-0.23	-1.67	3.5	-1.46
AI878720	dead (asp-glu-ala-asp) box polypeptide 51	ddx51	1.62	0.05	1.06	-2.32	2.85	-1.64
AL591405	Zebrafish DNA sequence from clone BUSM1-125J23 in linkage group 7, complete sequence		1.62	0.1	-0.43	3.04	-2.65	-0.07
AW116425	retinoblastoma binding protein 4	rbb4	1.62	0.51	-1.48	-0.12	3.11	-2.02
AW116923	Guanine nucleotide binding protein (G protein), alpha inhibiting activity polypeptide 2	gnai2	1.62	1.75	1.17	-2.68	1.26	-1.51
AW154321	ccaat enhancer binding protein zeta	wu:fi26d06	1.62	0.51	1.48	-1.22	2.21	-2.97
AW154324	rab5-interacting protein	c20orf24	1.62	1.01	0.48	-2.01	2.55	-2.03
AW170971	nucleoporin 155	zgc:55435	1.62	1.41	-0.68	-1.63	3.07	-2.16
AW184676	Unknown	wu:fj17e06	1.62	-0.2	0.85	0.7	-3.7	2.36
AW344168	atpase type 13a1	atp13a	1.62	1.12	-0.22	-2.61	2.7	-0.99
BG985703	alpha peptide	hspd1	1.62	1.01	-0.04	-2.45	2.68	-1.19
BI705273	Transcribed locus, weakly similar to XP_513328.1 similar to YRDC protein [Pan troglodytes]		1.62	1.12	0.09	-2.65	2.8	-1.36
BI705589	RAB6A, member RAS oncogene family	rab6a	1.62	-0.45	-0.62	-2.21	3.5	-0.22
BI882244	sulfide quinone reductase-like	wu:fj81h04	1.62	-0.74	-0.92	3.83	-1.59	-0.59
BI885768	Zgc:85729	zgc:85729	1.62	0.61	-0.07	1.14	-3.55	1.87
BM096052	Wu:fb57e09	wu:fb57e09	1.62	0.94	0.06	-1.7	2.77	-2.08
BM103911	Si:dkeyp-55f12.1	si:dkeyp-55f12.1	1.62	1.07	1.73	1.4	-3.36	-0.84
BM181685	Histocompatibility (minor) 13	hm13	1.62	0.91	0.18	-1.3	2.68	-2.46
AI522788	Wu:fb62d08	wu:fb62d08	1.61	0.96	-0.51	-1.15	2.87	-2.17
AI584430	Wu:fb93e10	wu:fb93e10	1.61	-0.99	-0.36	2.39	-2.64	1.6
AI588354	Wu:fb99g02	wu:fb99g02	1.61	0.42	0.76	0.95	-3.57	1.44
AW058842	Transcribed locus, weakly similar to XP_316923.1 Anopheles gambiae str. PEST ENSANGG00000020250 gene		1.61	-1.8	-0.83	-1.51	4.04	0.1
AW117050	eukaryotic translation initiation factor 4b	wu:fb15c09	1.61	1.21	1.04	-1.14	1.85	-2.97
AW344187	Wu:fa93c10	wu:fa93c10	1.61	1.15	0.72	-1.67	2.25	-2.45
AW595467	Transcribed locus		1.61	1.25	2.47	0.7	-2.8	-1.62
BF717383	transforming growthbeta-68kda	tgfbi	1.61	-0.24	1.23	2.27	-2.83	-0.44
BF717552	Zgc:64161	zgc:64161	1.61	0.78	-0.23	2.11	-3.33	0.67
BG303152	Transcribed locus		1.61	3.48	-0.02	-0.9	-2.32	-0.24
BG303969	adp-ribosylation factor 6	zgc:77665	1.61	1.28	-0.47	-1.19	2.78	-2.41
BI475950	Wu:fc06f12	wu:fc06f12	1.61	0.03	0.46	-0.88	3.09	-2.7
BI672022	26-29kd-proteinase protein		1.61	-0.03	0.77	1.49	-3.47	1.24
BI705488	Wu:fb65c06	wu:fb65c06	1.61	0.97	1.23	0.87	-3.56	0.49
BI878406	edem2 protein	LOC402801	1.61	0.75	0.15	-2.14	2.87	-1.64
BI879770	synaptotagmin ii	zgc:92682	1.61	-1.74	-1.14	-0.7	0.1	3.48
BI879861	Zgc:73239	zgc:73239	1.61	-1.13	-1.84	1.49	-1.37	2.85
BI890102	tho complex 4		1.61	-0.35	-1.11	-1.65	3.68	-0.57
BM071074	Zgc:77010	zgc:77010	1.61	0.99	0.59	-1.8	2.49	-2.28
BM096411	Im:6912247	im:6912247	1.61	-0.27	-0.66	2.68	-2.84	1.09
BM183918	Transcribed locus		1.61	-0.81	-0.24	2.82	-2.5	0.74
BM185239	BING4 protein	bing4	1.61	-0.12	0.96	-1.83	2.94	-1.95
AI641409	Wu:fc14f09	wu:fc14f09	1.6	-0.54	-0.52	1.89	-2.84	2.01
AI667496	Wu:fc41a10	wu:fc41a10	1.6	-0.42	1.05	0.93	-3.36	1.81
AI964308	similar to ccd98_brarecoiled-coil domain-containing protein 98		1.6	-1.16	-1.47	-0.15	3.55	-0.77
AW115784	solute carrier family 30 (zinc transporter)member 5	slc30a5	1.6	0.63	-1.03	-1.66	3.37	-1.31
AW116451	novel proteinvertebrate microtubule associated proteinfamily		1.6	-2.24	0.23	2.4	-2.01	1.62
AW232635	Unknown	wu:fj22c11	1.6	-1.29	1.12	0.69	-2.68	2.15
AW282121	cytochrome c oxidase subunit Vaa	wu:fj32b09	1.6	-0.4	-0.84	-2.68	2.62	1.3
AW567295	Unknown	wu:fk24c07	1.6	0.26	-0.99	-1.54	3.4	-1.12
BE016083	Zgc:63901	zgc:63901	1.6	-0.36	1.94	-0.53	2.1	-3.14
BG728626	unknown		1.6	0.56	0.84	-2.02	2.56	-1.93
BG729232	similar to developmentally regulated gtp binding protein 1	drg1	1.6	1.23	-0.61	-1.85	2.83	-1.6
BI430050	Pcdh-gamma mRNA for protocadherin-gamma		1.6	-1.65	0.25	2.61	-2.47	1.25
BI533952	similar to phd-finger 5a	phf5a	1.6	0.59	1.12	-1.88	2.59	-2.43
BI705182	unknown		1.6	-1.76	-0.47	-1.66	3.57	0.31
BI708259	nadh dehydrogenase1 alpha13kda		1.6	-2.81	-1.22	1.02	2.62	0.4
BI844059	Zgc:55592	zgc:55592	1.6	0.7	1.46	-1.93	2.02	-2.25
BI897366	peptidyl prolyl isomerase h	zgc:55766	1.6	-0.54	-0.6	-0.65	3.58	-1.78
BM023720	Monoglyceride lipase	mgll	1.6	-1.38	-2.18	-0.54	1.48	2.61
BM095239	Wu:fi15c07	wu:fi15c07	1.6	-2.27	-1.13	1.92	-0.89	2.36
BM103340	polybindingcytoplasmic 1	pabpc1	1.6	1.55	2.66	-0.97	-0.96	-2.27
BM104463	bola-like 3	zgc:100870	1.6	-0.8	-1.07	-0.7	3.66	-1.08
AA606010	Wu:fa14e09	wu:fa14e09	1.59	0.2	-0.41	-2.02	3.15	-0.92
AF155577	Proteasome (prosome, macropain) subunit, beta type, 10	psmb10	1.59	-1.24	-1.46	2.76	-1.58	1.51
AF364811	novel proteine-cadherin	cdh1	1.59	-0.28	-1.59	2.5	-2.14	1.51
AI957519			1.59	0.17	-0.81	-1.82	3.46	-1
AW059242	polymerase (dna directed)epsilon 3 (p17 subunit)	zgc:73351	1.59	-1.89	-2.35	1.31	2.83	0.1
AW116709	semaphorin 4e	si:ch211-129c21.1	1.59	-1.43	-0.73	3.36	-1.92	0.72
BE693122	ard1 homologn-acetyltransferase		1.59	-1.29	-0.11	0.68	3.04	-2.32
BF717715	Zgc:103484	zgc:103484	1.59	1.4	-0.62	-1.95	2.74	-1.56
BG728648	Wu:fj81b11	wu:fj81b11	1.59	2.69	1.49	-1.93	-0.04	-2.21
BI865382	Transcribed locus		1.59	0.19	1.69	0.79	0.82	-3.48
BI867396	Wu:fb12g02	wu:fb12g02	1.59	-1.18	0.61	0.98	-2.74	2.34
BI887737	Seryl-tRNA synthetase	sars	1.59	0.89	0.36	-1.68	2.63	-2.2
BI889280	Transcribed locus		1.59	0.43	0.77	-2.29	2.54	-1.46
BI981429	proteasomealpha1	zgc:92726	1.59	-0.49	-0.61	-1.35	3.6	-1.15
BI983582	mgc84361 protein	zgc:73269	1.59	-0.14	0.32	-1.79	3.12	-1.52
BM023958	zinc fingermultitype 2		1.59	2.49	1.81	-1.79	-0.88	-1.62
BM026390	unknown		1.59	-1.73	-1.82	-0.48	2.35	1.69
BM154247	phosphatidylinositol glycan anchorclass y isoform 2		1.59	0.49	0.4	-2.01	2.91	-1.79
BM184049	mitochondrial ribosomal protein s24		1.59	0.11	-0.53	-2.46	3.27	-0.39
BM185282	novel protein	wu:fd58d10	1.59	0.52	1.04	0.66	-3.47	1.24
BM186753	cytochrome c oxidase, subunit VIIa 2	sox3	1.59	-2.45	-1.53	0.46	2.24	1.28
U08870	major histocompatibility complex class II DAB gene	mhc2dab	1.59	-0.62	1.15	2.7	-2.3	-0.93
AF277173	makorin, ring finger protein, 1	mkrn1	1.58	-0.62	-0.9	1.37	-2.51	2.66
AI384854	Transcribed locus		1.58	-0.47	1.98	2.51	-1.85	-2.17
AI667515	Wu:fc12f05	wu:fc12f05	1.58	0.83	2.37	0.65	-0.93	-2.91
AI721961	Lipoprotein lipase	lpl	1.58	0.22	0.59	1.33	-3.43	1.3
AI722801	Transcribed locus, weakly similar to XP_332074.1 Neurospora crassa NCU09382.1 gene		1.58	1.36	-1.09	-2.4	2.79	-0.66
AI877683	loc567732 protein	wu:fc50d06	1.58	1.94	-0.14	0.81	-3.18	0.57
AI884062	Wu:fc73a04	wu:fc73a04	1.58	-0.07	0.63	-1.16	2.94	-2.35
AW058828	Transcribed locus		1.58	0.26	0.25	-2.11	3.07	-1.47
AW420396	Wu:fc56c11	wu:fc56c11	1.58	-0.61	2.25	-1.94	2.18	-1.87
AW420695	Unknown	wu:fj85d05	1.58	-0.97	2.18	2.32	-1.71	-1.82
AW826723	coenzyme q2prenyltransferase		1.58	1.9	1.93	-1.6	0.28	-2.5
AY050508	G protein-coupled receptor kinase 7 (grk7)	gprk7	1.58	2.55	2.32	-1.28	-1.26	-2.32
BG304106	Wu:fb39d01	wu:fb39d01	1.58	-1.37	0.82	1.55	-2.62	1.63
BI670852	proteasomealpha type 2	Psma2	1.58	-0.61	-1.03	-0.8	3.58	-1.14
BI672025	novel protein (zgc:73351)	zgc:73351	1.58	0.27	-1.32	-1.39	3.38	-0.95
BI673358	Zgc:77131	zgc:77131	1.58	0.03	-0.84	-0.7	3.36	-1.86
BI705660	target of myb1	TOM1	1.58	-1.3	0.82	2.23	-2.9	1.14
BI840692	Transcribed locus		1.58	-1.44	0.41	3.55	-1.59	-0.93
BI877644	zgc:165381 protein	wu:fi26c04	1.58	-1.14	3.12	-2.16	0.97	-0.79
BI878979	Karyopherin (importin) beta 3	kpnb3	1.58	1.37	0.05	-1.86	2.45	-2.02
BI888759	storkhead box 2	wu:fb11h03	1.58	3.11	0.96	-2.07	-0.87	-1.14
BI979073	eukaryotic translation initiation factory-linked	zgc:101670	1.58	0.3	1.56	-1.93	2.37	-2.29
BI979989	F11 receptor	f11r	1.58	-1.02	0.08	2.98	-2.47	0.44
BI980725	polymeraseii (dna directed) polypeptide h		1.58	-0.21	-0.27	-1.17	3.54	-1.88
BM005437	riken cdnaisoform cra_a		1.58	0.94	0.26	-2.59	2.65	-1.27
BM037305	mitochondrial ribosomal protein l21		1.58	-2.14	-1.27	-0.29	3.04	0.66
BM102865	guanine nucleotide binding3	nstm	1.58	0.44	0.98	-1.55	2.43	-2.3
AI584292	Zgc:63709	zgc:63709	1.57	-1.52	-2.69	1.15	1.59	1.47
AI601311	Transcribed locus, moderately similar to XP_528136.1 similar to mitochondrial ribosomal protein L15 [Pan troglodytes]		1.57	-0.2	-0.97	-2.05	3.56	-0.35
AI723170	similar to vertabratesdeah (asp-glu-ala-his) box polypeptide 15		1.57	-0.06	-1.28	-2.02	2.97	0.39
AI877753	Unknown	wu:fc51c01	1.57	0.66	-1.32	-1.73	3.18	-0.79
AW018983	Wu:fb50g03	wu:fb50g03	1.57	-3.44	-0.75	1.19	1.86	1.14
AW154623	Wu:fi30c11	wu:fi30c11	1.57	0.65	-0.44	-0.68	2.98	-2.51
AW165028	Wu:fd99b01	wu:fd99b01	1.57	-0.61	1.41	1.46	-3.22	0.96
AW281710	Unknown	wu:fj53h01	1.57	0.02	0.05	-1.92	3.08	-1.23
BE201520	unknown		1.57	0.28	-2.05	1.44	-2.18	2.51
BE693133	Profilin 2 like	pfn2l	1.57	0.02	-0.76	-1.06	3.33	-1.52
BI428520	coiled-coil-helix-coiled-coil-helix domain containing 2	chchd2	1.57	-0.47	-1.34	-1.43	3.28	-0.04
BI475861	Transcribed locus		1.57	2	2.22	-2.61	-0.79	-0.83
BI704334	Wu:fc31g04	wu:fc31g04	1.57	-0.68	1.85	1.98	-2.68	-0.47
BI866507	origin recognitionsubunit 3-like	orc3l	1.57	-0.19	-0.71	-0.76	3.63	-1.97
BI880088	immediate early response 3 interacting protein 1		1.57	1.05	0.47	-1.61	2.41	-2.33
BI890296	loc561562 protein	zgc:92313	1.57	-0.8	-0.63	3.4	-1.61	-0.35
BM026121	peptidylprolyl isomerase-like 3	zgc:86715	1.57	0.59	0.34	-1.54	2.84	-2.24
BM184598	cytokine induced protein 29 kda	zgc:63823	1.57	1.62	-0.06	1.94	-3.01	-0.48
AB055671	cnpy1 protein	cnpy1	1.56	0.47	1.24	-1.9	2.21	-2.02
AI397333	wu:fb10b08	wu:fb10b08	1.56	-1.47	3	0.81	-0.35	-1.99
AI522347	Serine (or cysteine) proteinase inhibitor, clade C (antithrombin), member 1	serpinc1	1.56	0.42	0.42	-0.06	-3.1	2.32
AI964375	dead (asp-glu-ala-asp) box polypeptide 56	ddx56	1.56	0.3	1.62	-1.46	1.98	-2.45
AW175556	Wu:fk03g12	wu:fk03g12	1.56	-1.94	-0.39	1.92	-2.1	2.51
AW777355	unknown		1.56	-0.96	-1.25	-0.24	3.55	-1.1
BI473712	Archain 1 like	arcn1l	1.56	0.26	-0.68	-1.83	3.34	-1.08
BI534200	Transcribed locus, strongly similar to NP_005728.2 ADP-ribosylation factor-like 7 [Homo sapiens]		1.56	-1.07	-1.4	3.41	-0.87	-0.06
BI673452	glycogenin 1	gyg	1.56	1.31	0.83	-1.89	1.9	-2.14
BI879794	Transcribed locus, weakly similar to XP_507729.1 similar to Rho GTPase activating protein 12 [Pan troglodytes]		1.56	-0.94	1.78	-0.57	2.21	-2.48
BI890247	Zgc:55655	zgc:55655	1.56	0.31	-0.27	-1.46	3.13	-1.71
BI892349	loc798067 protein	wu:fd99e11	1.56	1.02	-0.91	-1.23	3	-1.88
BI896491	glycine dehydrogenase	zgc:66198	1.56	-1.87	0.05	3.32	-0.23	-1.27
AI384622	Unknown	wu:fb13f09	1.55	-0.87	1.14	0.78	-3.08	2.02
AI497375	reticulocalbin 1	wu:fa18f02	1.55	0.14	-1.4	-1.34	3.65	-1.06
AI545489	Unknown	wu:fb66b01	1.55	-0.16	0.44	1.95	-3.15	0.92
AI584575	Wu:fb95g08	wu:fb95g08	1.55	-0.6	-1.59	-1.29	3.34	0.14
AI588395	Wu:fc01d01	wu:fc01d01	1.55	0.5	0.52	0.48	-3.35	1.85
AI641174	Suppressor of ypt1	sly1	1.55	0.3	-0.63	-2	3.14	-0.81
AI721951	Wu:fc25e12	wu:fc25e12	1.55	2.71	0.47	-2.76	0.08	-0.5
AI957545	Wu:fc17d03	wu:fc17d03	1.55	-0.18	-1.08	2.05	-2.63	1.84
AW344274	aldehyde dehydrogenase 2 family	aldh2	1.55	-0.86	0.93	1.96	-2.94	0.91
AW777564	queuine trna-ribosyltransferase 1	zgc:66378	1.55	0.58	1.18	-2.44	2.91	-2.23
AW777583	flavin containing monooxygenase 5	fmo5	1.55	0.53	1.76	0.79	-3.2	0.12
BE016087	Unknown	si:ch211-284a13.1	1.55	-1.12	1.24	1.53	-2.79	1.15
BG305364	mitochondrial ribosomal protein l23	zgc:86630	1.55	-0.09	-0.2	-1.5	3.33	-1.55
BG728805	Transcribed locus, weakly similar to XP_521179.1 similar to Bruton agammaglobulinemia tyrosine kinase [Pan troglodytes]		1.55	-1.7	0.18	3.13	-1.44	-0.17
BG884518	similar to sterol o-acyltransferase 1	soat1	1.55	1.76	0.25	-1.65	1.95	-2.3
BI475873	Transcribed locus		1.55	-0.06	-1.29	1.33	-2.53	2.55
BI476546	Wu:fk52g01	wu:fk52g01	1.55	-2.29	0.22	2.83	-1.56	0.8
BI673715	Transcribed locus		1.55	0.65	0.23	0.45	-3.23	1.9
BI880006	similar to atp h+mitochondrial f0subunit c3 (subunit 9)	atp5g3	1.55	-0.87	-0.35	-1.38	3.41	-0.82
BI883993	Wu:fc22g01	wu:fc22g01	1.55	-1.03	0.48	1.3	-2.7	1.96
BI982810	Transcribed locus		1.55	-0.81	-0.16	1.72	-2.69	1.93
BM035567	rna methyltransferase like 1		1.55	-0.22	1.31	-2.34	2.95	-1.7
BM036395	cd209e antigen	vg1	1.55	0.18	-0.37	1.24	-2.96	1.92
BM184661	cytochrome p450, family 46, subfamily a, polypeptide 1	Cyp46a1	1.55	-0.25	0.38	1.81	-3.2	1.27
L47669	eukaryotic translation elongation factor 1 alpha 1	efl-1a	1.55	1.74	-0.22	-3.45	0.95	0.98
AI354050	Wu:fa95b08	wu:fa95b08	1.54	3.21	0.06	-1.91	-1.03	-0.32
AI477963	Transcribed locus, strongly similar to XP_519087.1 similar to tensin-like SH2 domain containing 1; tensin-like SH2 domain-containing 1; H_NH0549I23.2; tumor endothelial marker 6; thyroid specific PTB domain protein; tensin 3 [Pan troglodytes]		1.54	0.97	-0.15	0.78	-3.31	1.7
AI722463	Transcribed locus, weakly similar to NP_694792.1 RIKEN cDNA 2410015M20 gene [Mus musculus]		1.54	3.06	0.92	-1.95	-0.56	-1.47
AI877570	similar to lysophospholipase isoform 2	pla2g4a	1.54	1.66	2.49	-0.64	-2.04	-1.47
AI942924	prohibitin 2	zgc:86841	1.54	1.69	-1.9	-2.28	1.47	1.03
AI957603	si:(novel proteinhuman signal transducer and activator of transcription)	wu:fc95e01	1.54	-1.09	-0.48	2.89	-2.16	0.84
AW019593	transmembrane channel-like 6	wu:fd44b04	1.54	-1.35	1.69	1.64	-2.74	0.76
AW019740	Wu:fd56f04	wu:fd56f04	1.54	0.79	0.54	-0.67	2.22	-2.88
AW116011	Amyloid beta precursor protein binding protein 1	appbp1	1.54	-0.15	-1.58	-0.84	3.39	-0.82
AW128744	ribosomal protein l8	rpl8	1.54	1.91	1.41	-3.26	0.72	-0.79
AW154439	Wu:fi28h02	wu:fi28h02	1.54	-0.07	-0.21	-1.41	3.35	-1.67
AW165272	abt1-associated protein	zgc:66241	1.54	0.62	1.57	-1.02	1.74	-2.91
AW232779	Transcribed locus		1.54	1.99	2.08	-1.59	-0.37	-2.11
BF158286	brain protein 16	zgc:92803	1.54	-0.33	1.33	-1.29	2.61	-2.31
BG303387	abc1 activity of bc1 complex like (zgc:92578)	zgc:92578	1.54	-1.49	0.33	2.07	-2.41	1.51
BG307570	Wu:fb70a09	wu:fb70a09	1.54	0.45	0.67	1.16	-3.27	0.99
BI709715	Hypoxanthine guanine phosphoribosyltransferase-like	hprt1	1.54	2.47	1.94	-1.53	-2.13	-0.75
BI842492	Zgc:63553	zgc:63553	1.54	0.63	0.75	2.33	-2.59	-1.12
BI878583	Wu:fe11h11	wu:fe11h11	1.54	-1.45	-0.18	1.19	-2.22	2.65
BI885931	activating transcription factor 7 interacting protein	wu:fa12g02	1.54	-1.51	0.76	2.54	-2.68	0.89
BI888186	proteasome maturation protein	zgc:92775	1.54	-0.58	-1.01	-0.71	3.38	-1.08
BI889426	similar to hop homeobox	hop	1.54	-1.96	-0.22	2.19	-1.68	1.67
BI891043	ubiquinol-cytochrome c reductase complex		1.54	-0.5	-1.8	-0.42	3.28	-0.55
BM036361	Transcribed locus		1.54	0.2	0.28	2.09	-2.99	0.42
BM095399	unknown		1.54	-1.16	0.01	2.6	-2.32	0.87
BM095420	Cryptochrome 1b	cry1b	1.54	-1.13	0.5	2.24	-2.63	1.03
BM103953	dnap58 subunit	wu:fa11h04	1.54	-0.07	-0.17	-0.77	3.16	-2.15
BM185382	SWI/SNF related, matrix associated, actin dependent regulator of chromatin, subfamily d, member 1	smarcd1	1.54	0.31	2.28	-2.05	-2.02	1.48
AI437239	Chaperonin containing TCP1, subunit 6A (zeta 1)	cct6a	1.53	1.79	0.18	-1.83	2.08	-2.22
AI878021	Sp8 transcription factor-like	sp8l	1.53	-0.9	-0.68	-0.41	3.84	-1.84
AI878617	Wu:fb64d08	wu:fb64d08	1.53	-0.27	-0.61	-1.71	3.5	-0.91
AI958656	Zgc:101045	zgc:101045	1.53	0.68	0.75	-1.73	2.42	-2.12
AW154302	trna-methyltransferase subunit trm61	wu:fi26b09	1.53	-0.33	1.7	-1.96	2.48	-1.9
AW232428	Transcribed locus		1.53	3.42	-0.01	-0.32	-1.76	-1.33
AW420900	Wu:fc70h07	wu:fc70h07	1.53	-0.04	2.22	-1.91	1.73	-2
BE202075	Wu:fl08f01	wu:fl08f01	1.53	-1.24	-0.88	1.11	-2.26	3.27
BE557200	Zgc:56283	zgc:56283	1.53	0.08	0.92	0.01	-3.04	2.02
BG306038	proteasomealpha3	im:6909944	1.53	-0.37	-0.9	-0.48	3.27	-1.51
BG884450	CDNA clone IMAGE:7228723		1.53	0.94	0.21	1.23	-3.2	0.81
BI475226	Zgc:77714	zgc:77714	1.53	-1.14	-0.34	2.01	-2.34	1.81
BI533290	Transcribed locus		1.53	0.32	1.24	-1.78	2.62	-2.39
BI670896	low density lipoprotein receptor		1.53	-0.92	-0.99	3.29	-0.7	-0.68
BI670935	Carnitine deficiency-associated gene expressed in ventricle 3	cdv3	1.53	1.28	-0.58	-1.44	2.64	-1.91
BI843178	Transcribed locus		1.53	0.91	0.85	-2.11	2.31	-1.96
BI878244	Transcribed locus		1.53	-0.12	-1.28	-0.11	-1.66	3.18
BI878826	Wu:fe23h05	wu:fe23h05	1.53	1.13	1.23	-2.17	1.87	-2.07
BI880129	protein tyrosinereceptorf		1.53	-0.4	-0.29	1.45	-2.96	2.2
BI881716	transformed 3t3 cell double minutep53 binding protein	mdm4	1.53	-0.2	0.25	-1.4	3.1	-1.75
BI890209	protein phosphatase 2 (formerly 2a)regulatory subunitbeta isoform	zgc:92493	1.53	-1.59	-1.68	-0.68	1.07	2.87
BI891329	atp2a2 protein	si:dkey-83d9.6	1.53	1.47	-1.1	-1.64	2.59	-1.32
BI984272	Transcribed locus		1.53	1.73	-0.07	-3.28	1.69	-0.08
BM036334	unknown		1.53	-1.63	0.94	1.89	-2.49	1.29
BM082475	cytokine receptor family member b4		1.53	0.13	-1.28	1.53	-2.53	2.15
BM185013	Transcribed locus, weakly similar to XP_052597.7 ubiquitin specific protease 53 [Homo sapiens]		1.53	0.85	0.34	0.37	-3.23	1.68
AF375871	myeloid ecotropic viral integration site 1 isoform 5	meis1	1.52	3.26	-0.81	-1.61	-1.1	0.27
AF412832	heat shock factor Hsf2; heat shock factor 2	hsf2	1.52	-1.67	0	1.55	-2.1	2.22
AI544787	Wu:fa03b12	wu:fa03b12	1.52	-0.9	-0.58	0.92	-2.27	2.83
AJ400363	Rex-3 retrotransposon partial rex3-RT pseudogene	rex3-RT	1.52	0.84	-0.18	-1.53	2.99	-2.11
AW018688	similar to aldehyde dehydrogenase 1member l2 [Mus musculus]		1.52	-0.4	1.17	1.78	-2.86	0.31
AW128380	Wu:fe38g07	wu:fe38g07	1.52	0.1	1.66	-1.97	2.09	-1.87
AW282135	Unknown	wu:fj62g02	1.52	-0.47	-1.81	2.08	-1.89	2.08
AW420923	unknown		1.52	-0.37	0.33	1.21	-3.14	1.97
BE605347	unknown		1.52	1.07	0.31	0.59	-3.26	1.29
BF717356	proline dehydrogenase1		1.52	-0.48	-0.74	3.57	-1.45	-0.9
BG305844	unknown		1.52	-1.87	1.78	2.64	-0.97	-1.57
BI672616	Wu:fa91f10	wu:fa91f10	1.52	1.1	0.42	-1.81	2.29	-2
BI673416	Acidic (leucine-rich) nuclear phosphoprotein 32 family, member B	anp32b	1.52	0.66	-0.43	-1.65	2.95	-1.53
BI704944	Transcribed locus, weakly similar to NP_701637.1 Plasmodium falciparum 3D7 PFL1375w gene		1.52	0.66	-2.54	1.81	-1.71	1.78
BI709646	Period homolog 4	per4	1.52	0.09	0.33	1.36	-3.17	1.39
BI845682	Transcribed locus		1.52	-0.49	1.37	0.14	-2.89	1.87
BI877681	unknown		1.52	0.57	0.33	-1.29	-2.26	2.65
BI879969	Transcribed locus, weakly similar to NP_690000.1 TAK1-binding protein 3 [Homo sapiens]		1.52	2.17	-0.62	-2.25	2.15	-1.45
BI980826	Amyloid beta (A4) precursor protein b	appb	1.52	-0.23	2.97	-0.43	-2.25	-0.07
BI983420	CCAAT/enhancer binding protein (C/EBP), gamma	cebpg	1.52	1.41	0.82	0.46	-3.38	0.69
BI983456	cg14903-pa		1.52	0.1	-0.38	-1.88	3.13	-0.96
BM072402	Transcribed locus		1.52	-1.93	-0.77	3.14	-0.6	0.17
BM154897	Wu:fi11g01	wu:fi11g01	1.52	0.77	0.08	-1.7	2.68	-1.82
BM185202	transmembrane protein 93	zgc:77320	1.52	-0.22	-0.32	-1.56	3.25	-1.16
AI477667	o-family 3	comtd1	1.51	-0.7	1.04	1.18	-2.91	1.39
AI558521	Mitogen-activated protein kinase kinase kinase 5	map3k5	1.51	-1.15	0.25	1.72	-2.64	1.82
AI721442	acetyl-coenzyme a acetyltransferase 1 (acetoacetyl coenzyme a thiolase)	wu:fd20g06	1.51	-1.81	-0.36	2.48	-1.62	1.32
AW115602	Tubulin, alpha 8 like	tuba8l	1.51	0.07	-0.66	-0.81	3.09	-1.69
AW115915	u3 small nucleolar interacting protein 2	LOC402808	1.51	-0.32	1.17	-1.65	2.84	-2.04
AW344170	CDNA clone IMAGE:6898419, partial cds		1.51	-0.1	-1.07	-0.55	3.25	-1.53
BG308520	Wu:fj84e08	wu:fj84e08	1.51	0.04	0.62	1.38	-3.11	1.07
BI882795	Zgc:92000	zgc:92000	1.51	0.47	-0.57	-1.07	2.97	-1.8
BI886266	cdk5 regulatory subunit associated protein 1-like 1	cdkal1	1.51	0.41	-0.24	-1.64	3.18	-1.71
BI979095	toll interacting protein	zgc:76985	1.51	-0.78	-0.94	2.63	-2.21	1.3
BI979924	tim9b_brare mitochondrial import inner membrane translocase subunit tim9 b		1.51	0.3	-0.08	-2.63	2.84	-0.43
BI981133	Wu:fj86f05	wu:fj86f05	1.51	0.2	0.2	2.45	-2.97	0.12
BI983044	Wu:fe14a09	wu:fe14a09	1.51	-0.5	0.4	2.71	-2.61	0
BM095906	importin 7	zgc:76878	1.51	1.99	0.3	-2.39	1.67	-1.56
BM184163	Wu:fi61b04	wu:fi61b04	1.51	-0.05	-0.04	1.48	-2.98	1.59
BM184284	Zgc:55637	zgc:55637	1.51	0.93	-0.39	-1.73	2.74	-1.55
AA658796	similar to proteasomealpha8 isoform 2	zgc:77139	1.5	-0.88	-0.68	-0.94	3.41	-0.91
AI545128	Zgc:92816	zgc:92816	1.5	-0.47	0.08	-0.05	-2.38	2.82
AI558474	usp39 protein	usp39	1.5	-1.74	-1.48	0.2	3.18	-0.17
AI601513	similar to lipoprotein lipase	lpl	1.5	-1.03	-1.75	-0.35	3.14	-0.02
AI641146	Zgc:86660	zgc:86660	1.5	0.64	0.49	-1.31	2.5	-2.31
AI667214	Wu:fd14d04	wu:fd14d04	1.5	0.62	-0.67	-1.81	3.06	-1.2
AI877924	Transcribed locus, weakly similar to XP_486109.1 high mobility group box 2 [Mus musculus]		1.5	-2.06	-0.17	2.09	-1.7	1.84
AI957786	histidyl-trna synthetase	zgc:92215	1.5	0.34	-0.29	-1.79	2.94	-1.21
AW116360	gpi-anchored membrane protein 1	gpi	1.5	2.09	1.37	-0.33	-2.68	-0.45
AW171158	Synaptonemal complex protein 3	sycp3	1.5	0.99	1.44	-2.85	1.34	-0.92
AW175553	Zgc:56390	zgc:56390	1.5	-1.78	-0.41	2.28	-1.88	1.8
AW280063	vacuolar protein sorting 41	wu:fa01f11	1.5	-1.51	-2.69	0.82	0.93	2.45
AW422579	isocitrate dehydrogenase 2 (nadp+)mitochondrial	idh2	1.5	1.78	0.74	-2.9	1.1	-0.73
BE017842	complement componentq subcomponent binding protein	wu:fa14h03	1.5	0.2	-1.36	-1.12	3.32	-1.03
BE202229	protein phosphatase 2 (formerly 2a)catalyticbeta isoform	zgc:77172	1.5	0.78	0.65	-1.12	2.3	-2.61
BF717406	enoyl-hydratase	zgc:101569	1.5	-2.54	-0.32	2.16	-0.91	1.61
BF717503	antithrombin iii	serpinc1	1.5	0.09	0.45	0.73	-3.12	1.86
BG305296	brca2 and cdkn1a interacting protein	mp:zf637-1-000774	1.5	1.08	-0.08	-1.68	2.51	-1.83
BG729134	Transcribed locus		1.5	-1.77	1.18	1.43	-2.16	1.32
BG985512	Unknown	hccs	1.5	0.87	-0.64	-2.69	2.24	0.22
BI429605	Transcribed locus		1.5	-0.16	-0.45	-1.43	3.23	-1.18
BI430189	centrin	cetn2	1.5	-1.64	-0.26	2.23	-1.93	1.59
BI888732	Wu:fb70f06	wu:fb70f06	1.5	0.89	3.1	-1.94	-0.88	-1.17
BI889170	Wu:fc27e05	wu:fc27e05	1.5	-0.16	0.58	-1.49	2.96	-1.89
BI891976	proteasomebeta type 3	zgc:56374	1.5	-0.92	-2.11	0.06	2.9	0.07
BI979159	cop9 constitutive photomorphogenic homolog subunit 4	zgc:77137	1.5	0.38	0.58	-1.1	2.65	-2.51
BI980732	Zgc:100927	zgc:100927	1.5	-0.37	-0.7	-1.44	3.46	-0.95
BI983747	integrin beta 1 binding protein 3	mibp2	1.5	1.89	0.98	-3.09	0.48	-0.26
BM070924	Transcribed locus		1.5	0.91	0.5	2.13	-2.88	-0.66
BM095814	yip1 domainmember 5	zgc:56513	1.5	0.97	-0.84	-1.47	2.93	-1.59
BM185037	similar to cytochrome p450, family 20, subfamily a, polypeptide 1	cyp20a1	1.5	2.02	-0.8	-2.46	1.8	-0.56
BM185158	unknown		1.5	0.95	-1.03	-1.68	3.29	-1.53
U77595	dead eye	dye	1.5	0	0.14	-1.82	3.26	-1.58
AB055666	single stranded DNA binding protein 4	ssbp4	1.49	-1.33	-0.54	1.89	-2.15	2.13
AF099738	junction plakoglobin	jup	1.49	-0.51	1.16	2.29	-2.91	-0.03
AF194333	insulin-like growth factor 2	igf2	1.49	0.15	-0.38	2.1	-2.79	0.92
AF196345	solute carrier family 39 (zinc transporter), member 7	slc39a7	1.49	0.87	0.03	-1.34	2.52	-2.08
AI588251	Wu:fb98c10	wu:fb98c10	1.49	-0.32	0	0	-2.4	2.72
AI641446	Wu:fc15b08	wu:fc15b08	1.49	-1.41	0.4	0.95	-2.37	2.42
AI657727	Sb:cb478	sb:cb478	1.49	-0.15	-0.37	-1.37	3.32	-1.44
AI721627	Transcribed locus		1.49	-1.41	-1.7	2.27	-0.9	1.73
AI722509	Transcribed locus, moderately similar to XP_219098.1 sphingomyelin phosphodiesterase 1, acid lysosomal [Rattus norvegicus]		1.49	-0.1	-0.52	0.77	-2.66	2.51
AI878604	Wu:fb09c08	wu:fb09c08	1.49	-1.48	-0.65	1.77	-1.93	2.29
AW777978	Transcribed locus		1.49	0.39	0.47	-2.18	3.48	-2.16
AW826598	novel proteinhuman cystatin	si:busm1-57f23.1	1.49	1.72	1.74	-0.81	-2.47	-0.19
BI670969	proteasome26snon-12	psmd12	1.49	0.4	-1.13	-0.81	3.08	-1.54
BI673802	Transcribed locus		1.49	-0.37	-1.5	1	-2.14	3
BI839784	MAP kinase-interacting serine/threonine kinase 2	mknk2	1.49	0.39	-0.21	1.9	-2.92	0.85
BI839952	proteasome26snon-3	psmd3	1.49	-0.49	-0.65	-1.18	3.24	-0.93
BI840124	Wu:fk20d12	wu:fk20d12	1.49	1.33	0.29	-0.84	1.94	-2.71
BI878208	Basigin	bsg	1.49	-1.85	-1.83	-0.03	1.31	2.39
BI878798	polymerase (dna directed)deltacatalytic subunit 125kda	wu:fc47g09	1.49	-0.24	-1.15	0.27	3.07	-1.94
BI879242	Wu:fi09c12	wu:fi09c12	1.49	0.27	1.32	-1.17	2.12	-2.54
BI880357	Wu:fj34h12	wu:fj34h12	1.49	0.06	0.34	2.69	-2.13	-0.95
BI882568	dead (asp-glu-ala-asp) box polypeptide 27	ddx27	1.49	0.25	0.16	-1.75	2.91	-1.57
BI891276	kinesin family member 15		1.49	2.45	0.39	-2.63	0.44	-0.65
BI981163	Wu:fc14c10	wu:fc14c10	1.49	-1.64	-0.17	2.18	-2.1	1.73
BM071966	unknown		1.49	-0.75	-0.08	-1.64	3.92	-1.44
BM083967	Wu:fd99f02	wu:fd99f02	1.49	0.27	0.87	0.07	-3.09	1.88
BM096050	chromosome transmission fidelity factor 18 homolog		1.49	-0.32	-1.05	-0.66	3.3	-1.26
BM103874	ran gtpase activating protein 1	zgc:66165	1.49	0.03	-0.23	-1.03	3.07	-1.85
BM155789	protein arginine n-methyltransferase 7	prmt7	1.49	-0.44	0.77	-1.63	3.01	-1.7
BM183990	anaphase promoting complex subunit 5	zgc:55800	1.49	-0.37	-1.34	-1.13	3.45	-0.61
AF295407	alcohol dehydrogenase 8a	adh8a	1.48	0.61	1.14	0.87	-3.13	0.5
AF428098	cadherin 17	cdh17	1.48	-1.59	0.01	3.1	-0.81	-0.7
AI477212	zgc:136957 protein	wu:fb50e10	1.48	1.16	2.46	-1.49	-1.95	-0.18
AI658163	Wu:fb40a01	wu:fb40a01	1.48	-0.38	-0.97	-0.71	3.58	-1.52
AI816702	Transcribed locus		1.48	0.54	-1.7	-1.65	3.38	-0.57
AI964356	Zgc:73358	zgc:73358	1.48	-0.81	-0.78	-0.86	3.4	-0.95
AW059054	Wu:fe16d09	wu:fe16d09	1.48	-1.36	-0.45	3.33	-0.61	-0.91
AW077854	Disabled homolog 2 (Drosophila)	dab2	1.48	-1.91	0.11	2.99	-1.4	0.21
AW115682	Zgc:66487	zgc:66487	1.48	2.55	1.27	-0.52	-1.46	-1.84
AW154232	Ubiquitin-conjugating enzyme E2H (UBC8 homolog, yeast)	ube2h	1.48	3.38	-0.77	-1.19	-1.33	-0.08
AW175471	Solute carrier family 20 (phosphate transporter), member 1	slc20a1	1.48	0.99	1.37	-2.13	1.53	-1.76
AW202804	Wu:fc27g02	wu:fc27g02	1.48	-1.92	-0.24	2.61	-1.45	0.99
AW342801	Wu:fb18a03	wu:fb18a03	1.48	0.04	0.11	-0.63	2.82	-2.34
AW423192	uveal autoantigen with coiled-coil domains and ankyrin repeats	wu:fj33f05	1.48	-0.35	-1.56	0.81	-2.27	3.37
BE200642	Unknown	wu:fk88f07	1.48	-0.47	-1.06	2.12	-2.46	1.87
BI430233	Transcribed locus		1.48	-1.47	0.76	-1.34	-0.82	2.86
BI672058	Zgc:101555	zgc:101555	1.48	0.84	-2.1	-1.28	2.83	-0.29
BI846686	novel protein		1.48	1.42	0.78	-2.53	1.75	-1.42
BI878952	Transcribed locus		1.48	2.83	-0.69	-2.41	-0.58	0.84
BI983014	Zgc:92858	zgc:92858	1.48	-0.92	1.88	0.5	-2.73	1.27
BM026201	Mitofusin 1	mfn1	1.48	-0.12	-0.55	-1.54	3.31	-1.09
BM103889	methyltransferase like 2		1.48	0.35	0.26	-1.6	2.81	-1.83
BM184170	ump synthase	zgc:55702	1.48	0	0.01	-1.14	3.2	-2.07
BM185009	glutamate receptor channel subunit delta-1	zgc:103729	1.48	-2.65	-0.59	2.02	-0.96	2.18
AI793436	Wu:fc47d12	wu:fc47d12	1.47	-1.62	2.74	-0.03	0.43	-1.53
AI883721	Lyric-like	lyricl	1.47	0.59	0.18	-2.17	2.65	-1.25
AL591172	novel protein similar to vertebrate selenoprotein family, vascular endothelial growth factor (VEGF), mitogen-activated protein kinase family		1.47	-0.2	-0.72	1.74	-2.49	1.66
AW059436	unknown		1.47	0.1	-0.79	2.04	-2.91	1.56
AW116159	Wu:fi09h09	wu:fi09h09	1.47	1.24	-0.38	-1.72	2.41	-1.56
AW128293	Ribosomal protein L19	rpl19	1.47	0.18	-0.49	-0.61	2.98	-2.06
AW232145	Transcribed locus		1.47	1.69	0.56	0.65	-3.23	0.34
AW282124	Unknown	si:dkey-12h9.11	1.47	0.88	-0.35	-2.03	2.84	-1.34
AW344030	leucine rich repeat containing 47	wu:fe50f06	1.47	0.86	1.81	-1.08	1.13	-2.72
AW777445	chromosome fragility associated gene 1		1.47	0.03	-0.55	0.19	2.79	-2.46
AW826641	Transcribed locus		1.47	-1.29	-0.31	-0.32	-1.28	3.21
BE200753	unknown		1.47	-0.09	-0.03	1.49	-2.94	1.56
BE202095	melanoma antigen family2	ndnl2	1.47	-1.21	-2.05	0.76	2.84	-0.34
BF718139	mannose-1-phosphate guanylyltransferase	zgc:92026	1.47	0.68	-0.12	-1.81	2.66	-1.41
BG883995	amidohydrolase domain containing 2	zgc:77775	1.47	-0.71	0.52	1.31	-3.04	1.93
BI427841	Zgc:56643	zgc:56643	1.47	0.86	-0.45	-1.93	2.74	-1.22
BI533366	ubx domain containing 2	zgc:73362	1.47	-0.46	-1.02	-1.84	3.22	0.1
BI672932	Transcribed locus		1.47	-0.24	-0.04	-2.38	3.26	-0.6
BI705716	Wu:fa95c07	wu:fa95c07	1.47	-2.57	0.09	2.55	-0.93	0.86
BI705930	emg1 nucleolar protein homolog		1.47	0.84	0.43	-2.02	2.39	-1.64
BI887733	coatomer proteinsubunit epsilon	zgc:103652	1.47	0.28	-1.23	-1.14	3.04	-0.95
BI890287	unknown		1.47	0.18	-0.41	3.6	-2.33	-1.03
BM082820	Transcribed locus		1.47	-1.54	-0.22	3.2	-1.05	-0.4
BM184239	Zgc:55931	zgc:55931	1.47	0.84	-0.27	-1.83	2.74	-1.48
AF180887	alpha actin	acta1	1.46	0.04	-0.99	2.69	-2.18	0.43
AF329850	hiv-1 tat interactive protein30kda	htatip2	1.46	-0.96	-0.89	1.77	-1.95	2.03
AI558301	Wu:fb78d08	wu:fb78d08	1.46	-1.37	-0.69	2.98	-1.75	0.83
AI666923	Wu:fd16g09	wu:fd16g09	1.46	1.23	1	-1.74	1.82	-2.3
AI667324	bub3 budding uninhibited by benzimidazoles 3 homolog	zgc:101571	1.46	-0.44	-1.12	-0.96	3.31	-0.79
AI723269	prp19 pso4 pre-mrna processing factor 19 homolog	zgc:56158	1.46	0.88	0.03	-1.75	2.55	-1.72
AI793555	Wu:fc51a12	wu:fc51a12	1.46	-1.6	-0.19	1.85	-1.9	1.85
AI883368	unknown		1.46	-0.67	-0.67	-0.52	3.11	-1.26
AI957628	Collagen type XVIII, alpha 1	col18a1	1.46	1.02	-0.7	-2.05	2.9	-1.17
AW116461	squamous cell carcinoma antigen recognized by t-cells 1	zgc:91927	1.46	-1.16	0.53	-1.05	3.13	-1.45
AW154129	Wu:fi23a01	wu:fi23a01	1.46	-0.92	-0.46	-0.82	3.4	-1.2
AW171011	protein-interferon-inducible double stranded rna dependentrepressor of (p58 repressor)	wu:fj64b09	1.46	0.68	1.45	-1.42	1.87	-2.58
AW171517	Signal recognition particle 68kDa	srp68	1.46	1.42	0.11	-2.09	2.26	-1.71
AW175443	helicase smarcad1	wu:fi25c01	1.46	0.31	-1.23	0.01	2.79	-1.88
AW279942	Unknown	wu:fj47b08	1.46	-1.05	1.43	-0.56	2.65	-2.47
AW826565	Unknown	si:ch211-173l10.2	1.46	-1.19	-0.07	2.91	-2.08	0.43
BE201627	myosin light chain kinase	wu:fj60a06	1.46	-2.2	0.76	2.63	-1.39	0.2
BG305269	Transcribed locus, weakly similar to NP_003278.1 tumor protein D52-like 1 [Homo sapiens]		1.46	-0.85	-1.47	2.05	-1.6	1.87
BI318628	taf11 rna polymerasetata box binding protein-associated28kda	zgc:92784	1.46	0.04	-0.18	-2.14	3.1	-0.81
BI473004	signal peptidase complex subunit 1 homolog	wu:fa97f07	1.46	1.12	-0.86	-1.6	2.66	-1.32
BI709975	histidine triad nucleotide binding protein 2		1.46	0.56	2.93	-1.77	0.38	-2.1
BI850039	Unknown	sb:cb102	1.46	-0.06	1.01	-1.32	2.52	-2.15
BI877523	unknown		1.46	0.78	2.13	0.16	-0.02	-3.05
BI877561	Transcribed locus		1.46	0.15	-0.01	1.9	-2.93	0.89
BI877930	SOCS box-containing WD protein SWiP-1	wsb1	1.46	0.3	0.92	1.34	-3.2	0.64
BI879296	novel protein		1.46	-2.12	0.88	1.24	-1.82	1.82
BI880302	srrm2 protein		1.46	0.27	0.66	-1.35	2.75	-2.33
BI886276	peptidylprolyl isomerase-like 1		1.46	-1.5	-0.66	-1.03	3.62	-0.44
BI890375	unknown		1.46	0.91	-0.68	-0.99	2.64	-1.89
BM025866	Transcribed locus, weakly similar to NP_080582.1 RIKEN cDNA 0610038D11 gene [Mus musculus]		1.46	0.03	1.18	-1.45	2.44	-2.21
BM156813	Zgc:92588	zgc:92588	1.46	-0.04	-0.9	2.78	-2.18	0.34
BM182277	Matrix metalloproteinase 2	mmp2	1.46	-1.33	-0.63	1.31	-1.87	2.52
AA606013	similar to VAMP (vesicle-associated membrane protein)-associated protein A	vapa	1.45	0.73	0.14	-2.09	2.49	-1.27
AF160692	Wu:fc31d03	wu:fc31d03	1.45	-1.13	-1.25	0.42	-1.16	3.12
AI477285	Unknown	atp2a2b	1.45	1.55	-0.52	-2.03	2.12	-1.13
AI641045	si:dkey-146n1.1	si:dkey-146n1.1	1.45	-2.37	-0.63	1.74	-0.85	2.1
AI877503	t-complex 11like 2	wu:fc48b04	1.45	-1.44	-0.21	2.52	-2.13	1.27
AW078163	exosome component 6		1.45	1.24	0.04	-1.81	2.34	-1.82
AW116627	Archain 1	arcn1	1.45	1.2	-1.19	-1.47	2.62	-1.16
AW202784	cysteinyl-trna synthetase	CARS	1.45	0.71	1.08	-1.64	2.01	-2.15
AW279732	unknown		1.45	1.12	2.64	-1.56	-1.1	-1.11
AW420898	Unknown	wu:fj88f05	1.45	0.34	-0.08	1.76	-2.92	0.9
AW420935	Wu:fd13b05	wu:fd13b05	1.45	-0.29	0.66	-1.28	2.86	-1.96
AY029529	translocation associated membrane protein 1	tram	1.45	1.57	0.28	-1.64	1.8	-2.01
BE201470	Transcribed locus		1.45	-0.63	-1.27	0.05	3.24	-1.39
BE558061	transmembrane protein 85	zgc:77852	1.45	-0.2	-1.22	-1.1	3.21	-0.69
BG307524	Zgc:55838	zgc:55838	1.45	1.92	-1.07	-1.27	2.09	-1.67
BG729025	Transcribed locus		1.45	1.3	2.39	-1.58	-0.1	-2.02
BG739005	alanine racemase domain protein		1.45	-0.24	1.96	1.29	-2.68	-0.34
BG892475	Transcribed locus		1.45	0.55	0.9	-0.01	-2.99	1.55
BI867169	Transcribed locus, weakly similar to XP_516700.1 kinase related protein, telokin [Pan troglodytes]		1.45	1.35	1.57	-2.32	1.48	-2.08
BI886268	unknown		1.45	0.34	-1.06	-0.61	3.01	-1.68
BI887270	dna dependent atpase and helicase	atrx	1.45	-0.03	-2.16	-0.88	0.07	3
BI888350	Zgc:100815	zgc:100815	1.45	-2.04	-0.59	0.08	2.98	-0.43
BI888606	nuclear transcription factor beta		1.45	-0.45	-1.19	-2.19	2.56	1.27
BI889351	mgc131374 protein		1.45	-0.59	-0.68	-1.66	3.12	-0.19
BM005075	alcohol dehydrogenase 8a	adh8b	1.45	0.27	0.67	0.91	-3.05	1.2
BM071732	mitochondrial ribosomal protein s28		1.45	-1.58	-0.04	-1.21	3.55	-0.73
D38453	zfIsl-2; islet2	isl2	1.45	4.39	-0.57	-1.82	-1.67	-0.33
AA495097	Wu:fb69d01	wu:fb69d01	1.44	0.33	-1.59	1.29	-2.22	2.19
AA606101	similar to hydroxypyruvate isomerase homolog	zgc:63850	1.44	-1.58	0.17	2.81	-1.61	0.22
AI461367	Unknown	wu:fb44b11	1.44	0.8	-0.55	-1.75	2.89	-1.39
AI721340	transmembrane 4 superfamily member 2	tm4sf2	1.44	1.61	-0.08	1.56	-2.88	-0.2
AI957427	Wu:fc91a05	wu:fc91a05	1.44	-0.29	2.3	-1.85	1.51	-1.67
AW128190	nuclear protein localization 4 homolog	nploc4	1.44	1.34	-0.92	-2.61	2.42	-0.23
AW128372	Wu:fc20f09	wu:fc20f09	1.44	0.38	-0.17	0.91	-2.92	1.8
AW184055	mhc class i antigen	zgc:64115	1.44	-0.5	0.55	2.37	-2.6	0.17
AW281219	proteasome26snon-13	zgc:56377	1.44	-0.92	-1.3	-0.36	3.14	-0.56
AW419582	Unknown	wu:fj63e01	1.44	-1.43	-1.25	2.15	-1.45	1.99
AW826304	unknown		1.44	-1.41	-0.16	2.36	-1.99	1.2
AY034614	sec61 alpha 1 subunit	sec61b	1.44	1.34	0.11	-1.54	2.05	-1.96
BE693124	carnitine acetyltransferase		1.44	-0.7	0.21	1.09	-2.63	2.02
BF717782	type i	dio1	1.44	-0.56	0.08	1.87	-2.59	1.2
BG303991	Transcribed locus		1.44	0.38	0.12	2.24	-2.63	-0.11
BG306940	Transcribed locus, weakly similar to NP_055679.1 family with sequence similarity 20, member B [Homo sapiens]		1.44	-1.45	0.32	-0.37	-1.44	2.94
BG884551	Wu:fp02c03	wu:fp02c03	1.44	-1.59	-0.39	2.18	-2.25	2.05
BI472497	Wu:fb92d02	wu:fb92d02	1.44	-0.41	0.1	2.09	-3	1.22
BI673411	adrenocorticalalacrimia (triple-a)	aaas	1.44	-0.61	-1.11	-0.66	3.53	-1.15
BI673573	Zgc:85667	zgc:85667	1.44	0.26	-0.35	-0.75	2.79	-1.94
BI705560	Potassium channel tetramerisation domain containing 10	kctd10	1.44	-0.49	-0.59	-0.89	3.31	-1.35
BI708067	dimeric dihydrodiol dehydrogenase	dhdhl	1.44	-2.1	0.39	2.35	-1.53	0.89
BI877328	replication protein14kda	zgc:56310	1.44	-0.26	-1.12	-0.58	3.05	-1.08
BI878036	Zgc:91970	zgc:91970	1.44	-1.02	0.14	2.24	-2.32	0.95
BI878464	mgc69156 protein		1.44	-0.17	0.02	-1.94	3.09	-0.99
BI878946	pwp2 periodic tryptophan protein homolog	pwp2h	1.44	0.91	0.6	-1.37	2.14	-2.28
BI887230	gins complex subunit 2 (psf2 homolog)		1.44	0.33	-1.27	-0.53	2.98	-1.51
BI887540	Thymopoietin	tmpo	1.44	-0.07	-0.33	-1.78	3.04	-0.85
BI892176	eukaryotic translation initiation factor 6	itgb4bp4	1.44	0.14	0.52	-0.76	2.53	-2.44
BI983379	ribosomal protein s17	zgc:77702	1.44	1.73	1.28	-1.87	0.79	-1.94
BI983579	unknown		1.44	0.67	1.56	-1.86	1.55	-1.93
BM025955	Transcribed locus, weakly similar to XP_518767.1 similar to KIAA1244 [Pan troglodytes]		1.44	-0.56	0.53	2.76	-2.01	-0.72
BM070561	Transcribed locus		1.44	1.41	2.66	-1.19	-1.28	-1.61
BM083966	Heterogeneous nuclear ribonucleoprotein U	hnrpu	1.44	0.48	-0.15	-2.53	2.69	-0.48
AA495426	Hypothetical protein LOC407710	LOC407710	1.43	0.27	0.1	-2.49	2.69	-0.56
AI545441	Wu:fb81c07	wu:fb81c07	1.43	0.44	-0.14	0.54	-2.85	2.01
AI588580	Wu:fb96h11	wu:fb96h11	1.43	-1.22	-1.05	2.92	-1.08	0.43
AI878389	Wu:fc57b10	wu:fc57b10	1.43	1.56	0.92	-2.85	1.77	-1.39
AI959496	Wu:fd10h02	wu:fd10h02	1.43	-0.48	0.45	1.69	-2.8	1.14
AW058902	mcm5	mcm5	1.43	0.66	-0.98	-0.39	2.62	-1.92
AW171260	Wu:fj86d11	wu:fj86d11	1.43	-0.32	-2.54	-0.71	1.74	1.82
AW281716	Zgc:76977	zgc:76977	1.43	-0.36	0.43	-0.39	2.73	-2.41
BE200686	Unknown	wu:fk89d07	1.43	-1.34	1.5	2.35	-0.93	-1.58
BE605865	Zgc:56698	zgc:56698	1.43	0.14	-1.48	-1.22	3.16	-0.59
BG305892	defective in cullin neddylationdomain containing 5	zgc:76970	1.43	0.09	-1.03	-1.44	3.19	-0.81
BG729002	Hypothetical protein LOC407705	LOC407705	1.43	1.94	0.86	-3.02	0.62	-0.41
BI318394	lin-52 homolog		1.43	0.25	-1.13	-1.3	3	-0.82
BI326715	suppression of tumorigenicity 5	si:ch211-208c6.1	1.43	-1.02	-0.45	2.26	-2.2	1.41
BI429445	Transcribed locus		1.43	-1.28	2.47	1.45	-1.55	-1.09
BI671005	tryptophanyl-trna synthetase	wars	1.43	0.66	0.57	-1.47	2.24	-2
BI839810	poly a bindingcytoplasmic 1 b	pabpc1	1.43	-0.1	2.25	1.3	-1.61	-1.84
BI879966	h+v1 subunit g isoform 1	atp6v1g1	1.43	-0.76	1.19	-0.8	2.39	-2.01
BI889946	chromosome x open reading frame 26	zgc:92611	1.43	0.33	-0.54	-1.8	2.82	-0.81
BI980953	Transcribed locus		1.43	-1.11	-1.18	0.7	-1.42	3
BI981180	Thyroid hormone receptor associated protein 6	thrap6	1.43	1.84	0.4	-2.73	1.33	-0.84
BI982718	ribosomal protein l39	zgc:92371	1.43	1.95	0.19	-3.62	1.08	0.4
BI983486	Exosome component 4	exosc4	1.43	-0.2	0.66	-1.48	2.65	-1.62
BM103718	chromosome 6 open reading frame 86	zgc:85694	1.43	-0.19	-0.48	-1.19	3.22	-1.35
AF252546	calcium calmodulin-dependent serine protein kinase (maguk family)	cask	1.42	0.56	2.05	0.81	-2.56	-0.86
AF316598	mucosa associated lymphoid tissue lymphoma translocation gene 1	malt1	1.42	-0.99	0.26	1.59	-2.48	1.62
AI601458	Ubiquitin-conjugating enzyme E2H (UBC8 homolog, yeast)	ube2h	1.42	-1.01	-1.41	-0.86	3.14	0.14
AI667403	Sb:cb589	sb:cb589	1.42	-0.33	0.47	2.42	-2.49	-0.08
AI722900	Wu:fk12g04	wu:fk12g04	1.42	0.05	-1.35	-0.65	-1.14	3.09
AI793356	Wu:fc08b04	wu:fc08b04	1.42	1.82	1.28	-1.75	0.67	-2.02
AJ301602	Zgc:56064	zgc:56064	1.42	-0.95	-2.33	1.66	-0.29	1.91
AW019003	Zgc:77476	zgc:77476	1.42	-0.21	0.37	-2.06	2.9	-1
AW019288	Xylosylprotein beta 1,4-galactosyltransferase, polypeptide 7 (galactosyltransferase I)	b4galt7	1.42	0.34	-0.03	-1.36	2.72	-1.67
AW077278	Zgc:92318	Zgc:92318	1.42	-2.42	-0.67	2.73	0.71	-0.35
AW173869	ubiquitin-conjugating enzyme e2r 2	zgc:55452	1.42	-1.58	-0.22	-0.3	-0.95	3.06
AW203007	Unknown	tgfbr2	1.42	-0.61	1.48	2.03	-2.14	-0.76
AW344260	polymerase (dna directed)alpha 2 (70kd subunit)	zgc:77841	1.42	-0.13	-1.19	-0.57	3.1	-1.21
AW777903	smek2 protein	zgc:77352	1.42	0.51	-1.48	-2.08	2.83	0.21
AY032595	prospero-related homeobox 1	prox1	1.42	0.31	-1.47	0.79	-2.02	2.39
BF717500	acyl-coenzyme a oxidasepalmitoyl	zgc:92584	1.42	-0.81	1.55	2.1	-1.98	-0.86
BF717769	type ii	arg2	1.42	0.62	-0.55	2.64	-0.83	-1.89
BG891896	Transcribed locus		1.42	0.81	0.43	0.05	-2.94	1.65
BG985688	alpha peptide	hdgfrp2	1.42	0.91	0.97	-1.56	1.91	-2.23
BI429216	keratin 19	wu:fa98f12	1.42	0.89	-0.79	1.8	-2.71	0.8
BI709620	nucleoporin 37kda	zgc:92259	1.42	0.29	-0.21	-1.1	2.8	-1.78
BI886392	nucleoporin 210		1.42	0.05	-0.79	-1.48	3.26	-1.03
BI888458	cullin 3	cul3	1.42	0	-2.51	-1.09	2.62	0.96
BI896300	coatomer proteinsubunit beta 2 (beta prime)		1.42	1.46	-0.27	-1.63	2.15	-1.71
BI980257	Zgc:92126	zgc:92126	1.42	0.18	-0.03	-2.09	3.04	-1.1
BI982770	Transcribed locus		1.42	-0.7	-0.2	3.17	-1.39	-0.88
BI982868	kinesin light chain 1		1.42	-1.85	0.56	2.89	-1.06	-0.54
BI983410	lrc59_brare leucine-rich repeat-containing protein 59	zgc:85752	1.42	1.28	0.28	-1.23	1.87	-2.2
BM081048	metaxin 1	mtx1	1.42	0.4	0.52	-1.96	2.54	-1.5
BM095932	pentatricopeptide repeat domain 3	wu:fa08d08	1.42	-0.41	0.25	0.15	2.74	-2.73
BM154135	Transcribed locus		1.42	1	0.4	-0.85	-2.53	1.98
BM184697	mitochondrial ribosomal protein l18		1.42	0.44	-0.67	-1.31	2.98	-1.44
U24225	snail2; snail homolog 1b	snai1b	1.42	3.09	-1.03	-1.45	-0.91	0.3
AF143493	t-complex 1	tcp1	1.41	1.19	-0.2	-2.05	2.29	-1.24
AF348085	focal adhesion kinase	fak1a	1.41	-0.71	-0.32	1.92	-2.35	1.46
AI330992	similar to leucine zipper transcription factor-like 1	lztfl1	1.41	-1.97	-1.71	2.19	-0.06	1.55
AI793770	signal peptidase complex subunit 2 homolog	spcs2	1.41	1.17	0.29	-1.8	2.1	-1.76
AI877806	arylamine n-acetyltransferase 2	zgc:101040	1.41	-0.28	0.11	2.09	-2.64	0.72
AI942954	Zgc:77654	fbxo9	1.41	1.42	1.39	-1.97	1.22	-2.06
AI959512	serum response factor binding protein 1	zgc:56062	1.41	-0.5	1.55	-1.53	2.35	-1.87
AI964232	unknown		1.41	-0.15	-0.04	-1.04	2.92	-1.68
AJ005692	signal transducer and activator of transcriptionisoform cra_a	stat1	1.41	-0.23	0.05	2.72	-2.35	-0.19
AW019312	unknown		1.41	3.08	-0.75	-0.39	-0.69	-1.24
AW058850	Transcribed locus		1.41	-1.41	-0.6	3.25	-0.23	-1.01
AW076610	Transcribed locus		1.41	1.72	1.87	-1.68	-0.14	-1.78
AW078304	member ras oncogene family	zgc:92757	1.41	-0.08	-0.49	-0.6	3.11	-1.94
AW115809	eukaryotic translation initiation factorsubunit 352kda	eif2s3	1.41	1.63	0.99	-2.32	1.15	-1.46
AW154620	dead (asp-glu-ala-asp) box polypeptide 21	wu:fi30c07	1.41	1.9	1.62	-2.09	-0.18	-1.25
AW282067	mitochondrial ribosomal protein l44		1.41	0.33	0.19	-1.91	2.84	-1.44
AW305657	proteasome26s1	psmc1	1.41	-0.01	-0.55	-0.04	2.71	-2.11
AW343547	Zgc:66317	zgc:66317	1.41	-1.31	-0.3	2.95	-1.24	-0.1
AW422444	solute carrier family 9 (sodium hydrogen exchanger)member 3 regulator 1	slc9a3r2	1.41	-0.61	-1.07	3.34	-0.56	-1.1
AW777906	xrcc5 protein	im:7137560	1.41	-0.17	-0.66	-1.01	3.1	-1.27
BE016305	Wu:fc12b01	wu:fc12b01	1.41	0.22	2.31	0.25	-2.87	0.1
BE017795	paraoxonase 2	zgc:77556	1.41	-0.59	0.93	1.42	-2.83	1.07
BG303273	Zgc:63556	zgc:63556	1.41	-0.79	0.21	1.56	-2.49	1.51
BG303445	transmembrane 9 superfamily protein member 4	zgc:66234	1.41	1.51	-1.33	-2.24	2.15	-0.09
BG303768	loc568298 protein	pom121	1.41	-0.42	-1.26	-1.06	3.32	-0.58
BG303814	Signal transduction and activation of transcription 3	stat3	1.41	1.53	-0.51	-0.68	-2.39	2.05
BI842903	Zgc:85830	zgc:85830	1.41	-1.81	1.43	1.46	-1.9	0.82
BI878206	Zgc:56019	zgc:56019	1.41	0.92	-0.41	-1.43	2.46	-1.53
BI885802	CDNA clone IMAGE:2639709, partial cds		1.41	0.48	-0.01	2.57	-2.31	-0.73
BI890045	unknown		1.41	-0.13	1.65	1.18	-3.05	0.35
BM026032	dead (asp-glu-ala-asp) box polypeptide 46	wu:fb39a03	1.41	-1.42	-0.42	-1.82	2.66	1
BM035554	transmembrane protein 53	zgc:92204	1.41	-1.66	0.57	-1.56	2.71	-0.06
BM036448	syntaxin 5a	stx5al	1.41	0.81	-0.77	-1.58	2.8	-1.25
BM095968	Translocase of inner mitochondrial membrane 50 homolog (yeast)	timm50	1.41	0.67	-0.68	-1.25	2.8	-1.53
U62898	ALX; visual system homeobox 2 protein	vsx2	1.41	3.37	-0.98	-1.11	-1.61	0.33
AF248042	cytochrome p450, family 2, subfamily j, polypeptide a	cyp2ja	1.4	0.59	1.52	-0.15	-2.87	0.91
AF288217	tumortranslationally-controlled 1	tctp	1.4	1.8	0.33	-3.05	0.82	0.1
AI331652	Wu:fa99e03	wu:fa99e03	1.4	-0.87	-0.08	3.2	-1.37	-0.88
AI584346	Wu:fb92d11	wu:fb92d11	1.4	-1.2	1.76	1.48	-2.6	0.56
AI601685	dual specificity phosphatase 5	dusp5	1.4	-0.29	-1.17	3.17	-0.84	-0.87
AI641495	Wu:fc16d07	wu:fc16d07	1.4	-0.83	0.36	2.26	-2.39	0.6
AI658280	Wu:fc21a02	wu:fc21a02	1.4	-0.34	-1.22	-1.73	3.02	0.27
AI722650	novel proteinhuman egf lag seven-pass g-type receptor 1 cadherin	celsr1	1.4	-2.02	-0.32	2.91	-1.03	0.47
AW019041	Transcribed locus, moderately similar to NP_722473.1 atonal homolog 8 (Drosophila) [Mus musculus]		1.4	-0.53	-0.28	-1.7	2.89	-0.38
AW232016	Unknown	slc17a6l	1.4	1.18	0.91	1.1	-2.98	-0.22
AW232435	nadh dehydrogenasealpha beta8kda	zgc:92607	1.4	-0.68	-0.59	-1.39	3.08	-0.42
AW343574	Unknown	mbd1	1.4	1.15	0.02	-3.23	2.15	-0.09
AW344134	DnaJ (Hsp40) homolog, subfamily B, member 11	dnajb11	1.4	0.91	-1.01	-1.66	2.48	-0.72
AW466556	F-box and WD-40 domain protein 1B	fbxw1b	1.4	-1.39	-0.85	-0.12	-0.7	3.06
BG306308	Wu:fb55g09	wu:fb55g09	1.4	-1.37	-0.3	-0.27	2.91	-0.98
BG306440	unknown		1.4	1.94	1.67	-2.16	0.41	-1.87
BG727080	Transcribed locus		1.4	-1.8	-0.69	2.83	-0.84	0.5
BI326318	nidogenisoform 2	im:7142300	1.4	1.27	1.96	-1.65	-1.94	0.36
BI475924	Wu:fj29h10	wu:fj29h10	1.4	0.1	-1.26	-0.99	-0.88	3.02
BI843324	probable g-protein coupled receptor 125		1.4	-1.21	0.87	1.32	-2.54	1.56
BI866789	coiled-coil domain containing 58	zgc:73369	1.4	0.82	1.38	-1.92	1.75	-2.03
BI876457	similar to sirtuin 6 (silent mating type information regulationhomolog) 2	sirt6	1.4	-1.69	-0.14	2.55	-1.9	1.17
BI879832	Transcribed locus		1.4	-1.05	-0.55	0.13	-1.64	3.11
BI880094	fk506 binding protein 1b	zgc:73381	1.4	-1.26	-0.5	3.03	-1.17	-0.1
BI880695	Prohibitin	phb	1.4	-0.04	-0.98	-1.49	2.92	-0.4
BI887526	ubiquitin-activating enzyme e1	ube1	1.4	0.14	-0.87	-1.49	2.91	-0.7
BI889697	gtp-binding protein alphagna	zgc:100897	1.4	0.64	1.21	-2.89	1.68	-0.63
BI892229	cd9 antigen	zgc:56512	1.4	-0.68	0.13	2.91	-1.48	-0.88
BI980125	Zgc:85626	zgc:85626	1.4	-0.9	-0.15	1.8	-2.39	1.64
BM071628	abl-interactor 1	abi1	1.4	-1.28	-0.54	-0.8	3.21	-0.58
BM072044	thioredoxin 2	zgc:77127	1.4	0.3	0.21	-1.74	2.78	-1.54
BM156154	ribosomal protein s26	rps26l	1.4	1.5	-0.1	-3.68	1.21	1.07
BM181598	Transcribed locus, weakly similar to NP_074060.1 nucleolar and coiled-body phosphoprotein 1 [Rattus norvegicus]		1.4	-0.04	2.69	-1.31	0.92	-2.25
BM181821	Serine/threonine kinase receptor associated protein	strap	1.4	-1.7	-1.17	1.05	2.74	-0.92
BM182911	liver fatty acid binding protein		1.4	-0.87	-0.9	-0.84	2.96	-0.35
BM184122	unknown		1.4	0.73	2.87	-0.65	-0.93	-2.02
BM186464	Transcribed locus, weakly similar to NP_058812.1 calpain 2 [Rattus norvegicus]		1.4	-1.55	-0.96	2.88	-0.57	0.2
AF063446	aryl hydrocarbon receptor 2	ahr2	1.39	0.77	-1.44	0.91	-2.35	2.11
AI354055	Zgc:65964	zgc:65964	1.39	-1.75	0.35	1.78	-1.75	1.37
AI397344	Unknown	wu:fb10c10	1.39	-0.1	1.47	1.82	-2.33	-0.86
AI793495	Wu:fc48g12	wu:fc48g12	1.39	-0.59	0.06	2.95	-1.02	-1.39
AI942557	ribosome binding protein 1 homolog 180kda	sb:cb360	1.39	0.53	0.21	-1.29	2.49	-1.93
AJ302649	CDP-diacylglycerol synthase (phosphatidate cytidylyltransferase) 2	cds2	1.39	0.67	-1.48	-0.77	2.77	-1.19
AW018623	atp-bindingsub-family gmember 2	wu:fd59c01	1.39	0.09	0.25	0.41	-2.73	1.98
AW019331	unknown		1.39	2.99	-0.01	-1.71	-0.91	-0.36
AW128527	erbb receptor feedback inhibitor 1	wu:fi40f02	1.39	0.96	0.67	0.57	-3.01	0.81
AW420830	zgc:103534 protein	zgc:103534	1.39	0.89	-0.5	-1.55	2.6	-1.44
BE015730	Wu:fk56d05	wu:fk56d05	1.39	-0.27	-0.31	2.93	-1.09	-1.27
BG303289	Transcribed locus, weakly similar to XP_131400.2 mitochondrial carrier triple repeat 1 [Mus musculus]		1.39	-0.3	0.23	1.83	-2.72	0.95
BG306148	glutamate-rich wd repeat containing 1	zgc:92443	1.39	0.67	0.59	-1.85	2.36	-1.77
BG728432	sulfotransferase familycytosolic sulfotransferase 3	zgc:76922	1.39	-0.68	0	1.17	-2.42	1.93
BG985838	Unknown	id:ibd5098	1.39	-1.67	-0.64	3.35	-0.57	-0.48
BI476891	matrix metalloproteinase 2	mmp2	1.39	-0.58	0.41	2.02	-2.75	0.91
BI879035	Wu:fc47b11	wu:fc47b11	1.39	-1.07	-1.44	1.52	-1.38	2.37
BI886374	splicingarginine serine-rich 11	zgc:55515	1.39	-0.34	0.41	-0.5	2.68	-2.24
BI888956	polymeraseiii (dna directed) polypeptide glike	zgc:101594	1.39	0.49	0.69	-1.54	2.22	-1.86
BI897492	peptidylprolyl isomerase b (cyclophilin b)	zgc:73214	1.39	0.75	1.75	-2.39	1.11	-1.22
BM035041	Transcribed locus		1.39	-1.99	0.3	3.13	-1.73	0.28
BM071269	Zgc:76916	zgc:76916	1.39	0.63	-0.81	-1.43	2.83	-1.23
BM104152	phosphatidylinositol glycan anchorclass s		1.39	-0.22	-0.5	-0.39	2.92	-1.81
BM181733	Zgc:56402	zgc:56402	1.39	0.83	-0.43	-1.81	2.5	-1.09
BM183731	Transcribed locus, weakly similar to NP_079813.1 Ts translation elongation factor, mitochondrial [Mus musculus]		1.39	0.63	0.03	-1.11	2.48	-2.03
BM183903	proteasomealpha4	psma4	1.39	-0.73	-1.3	-1.14	2.85	0.32
U93468	glucocorticoid receptor	gr	1.39	0.25	2.53	0.45	-2.58	-0.64
AI396688	Unknown	wu:fb08g12	1.38	0.6	-0.37	-1.98	2.77	-1.03
AI496838	Wu:fe36b05	wu:fe36b05	1.38	-0.73	0.45	0.57	-2.42	2.12
AI657747	Wu:fb77f11	wu:fb77f11	1.38	0.98	-0.11	-1.54	2.27	-1.6
AI878735	Unknown	si:rp71-46j2.1	1.38	-0.59	0.45	2.21	-2.4	0.33
AI965182	Transcribed locus, moderately similar to XP_343355.1 similar to mitochondrial ribosomal protein L4 isoform a [Rattus norvegicus]		1.38	0.03	-1.12	-0.92	3.26	-1.26
AW115780	rna bindinghomolog 2	zgc:55287	1.38	-1.15	0.16	2.05	-2.24	1.18
AW116367	Serine protease inhibitor, Kunitz type 1-like	spint1l	1.38	-1.36	0.17	2.76	-1.34	-0.22
AW154478	Wu:fc16e03	wu:fc16e03	1.38	-0.93	0.43	1.28	-2.46	1.68
AW154792	Chromosome 10 open reading frame 117 (H. sapiens)	c10orf117	1.38	0.55	0.01	-1.65	2.6	-1.51
AW171085	autosomal recessive 1a	cirh1a	1.38	0.51	0.78	-1.82	2.26	-1.73
AW171168	Mahogunin, ring finger 1	mgrn1	1.38	-1.19	0.14	1.67	-2.28	1.67
AW343713	unknown		1.38	-0.85	-1.5	3.09	-0.86	0.11
AW343764	dead (asp-glu-ala-asp) box polypeptide 18	ddx18	1.38	0.76	0.93	-1.64	1.87	-1.92
AW343883	heat repeat containing 1	heatr1	1.38	0.35	1.33	-1.29	1.88	-2.27
AW421160	Unknown	wu:fj93c03	1.38	-1.19	-0.58	3.05	-1.19	-0.08
BE605975	Unknown	wu:fl24d12	1.38	-0.88	-0.98	1.62	-1.8	2.04
BG304104	Wu:fc26e09	wu:fc26e09	1.38	-0.55	0.34	1.55	-2.91	1.57
BG305537	Transcribed locus, weakly similar to NP_703313.1 Plasmodium falciparum 3D7 MAL1P2.39 gene		1.38	0.33	0.88	-2.39	-0.97	2.15
BG307383	mitochondrial ribosomal protein s36		1.38	1.27	-1.05	-2.25	2.11	-0.07
BG729177	Wu:fa99h02	wu:fa99h02	1.38	0.64	-1.19	-1.21	2.65	-0.88
BG985493	Unknown	id:ibd1177	1.38	1.14	-0.53	-1.56	2.38	-1.44
BG985681	selenoprotein 15	sep15	1.38	1.07	-0.49	-0.77	2.34	-2.15
BI671228	Transcribed locus		1.38	-3.03	-0.26	2.27	0.56	0.46
BI673675	nucleotide binding protein 2		1.38	-0.24	-1.11	-1.51	3.06	-0.2
BI705136	Wu:fc41g02	wu:fc41g02	1.38	-1.23	-1.25	1	-0.97	2.44
BI705504	mitochondrial rrna methyltransferase 1 homolog		1.38	2.29	1.38	-1.94	-0.36	-1.37
BI705535	Tripartite motif-containing 24	trim24	1.38	0.78	-1.35	-1.58	2.72	-0.57
BI708733	unknown		1.38	-0.7	-2.19	1.39	-0.97	2.47
BI847158	unknown		1.38	-0.51	-2.18	1.29	-1.14	2.55
BI877478	Zgc:86634	zgc:86634	1.38	-0.28	-0.97	-0.6	2.99	-1.15
BI887971	light polypeptideisoform cra_d	wu:fb95h02	1.38	-0.71	-0.26	1.48	-2.37	1.86
BI888920	ubiquitin-conjugating enzyme e2 variant 2	ube2v2	1.38	0.09	0.53	0.72	1.73	-3.07
BI890191	unknown		1.38	0.51	-1.91	-1.57	2.62	0.35
BI983495	fragile histidine triad gene	fhit	1.38	-0.66	-0.25	-0.42	3.12	-1.79
BI984424	novel protein containing an inosine-uridine preferring nucleoside hydrolase domain	zgc:103582	1.38	-0.01	-1.74	0.25	-1.22	2.72
BM024326	CDNA clone IMAGE:6900493, partial cds		1.38	0.08	-0.84	-1.59	3.01	-0.67
BM035887	polymeraseiii (dna directed) polypeptide hisoform cra_a	zgc:92878	1.38	1.29	0.44	-1.75	1.98	-1.96
BM037513	protein (peptidyl-prolyl cis trans isomerase) nima-4		1.38	1.01	-0.23	-2.4	2.28	-0.66
BM083968	Wu:fc25e01	wu:fc25e01	1.38	0.59	0.7	0.52	-3.01	1.2
AA497257	Unknown	wu:fa04e07	1.37	1.34	0.32	-2.31	1.82	-1.18
AB055682	D254 mRNA	wu:fj65g09	1.37	-0.66	-0.17	2.77	-1.96	0.02
AF231128	death associated protein 1b	dap1b	1.37	-0.57	0.02	1.96	-2.43	1.03
AI384355	similar to Laminin receptor 1 (ribosomal protein SA)	lamr1	1.37	1.42	1.6	-2.03	0.74	-1.73
AI477949	ctp synthase	ctps	1.37	0.23	0.59	-1.29	2.37	-1.9
AI585168	Branched chain aminotransferase 2, mitochondrial	bcat2	1.37	-0.84	-0.74	2.58	-1.8	0.79
AI666922	Wu:fd16g02	wu:fd16g02	1.37	-0.65	0.12	-0.71	3	-1.75
AI722286	Transcribed locus, strongly similar to XP_510452.1 similar to Transcription initiation factor IIA gamma chain (TFIIA P12 subunit) (TFIIA-12) (TFIIAS) (TFIIA-gamma) [Pan troglodytes]		1.37	-0.36	-1.28	-0.85	3.11	-0.62
AI878643	Wu:fc63c11	wu:fc63c11	1.37	-0.87	1.05	2.18	-2.34	-0.02
AI957739	Transcribed locus		1.37	-1.29	-1.32	0.59	-0.9	2.91
AI957848	Wu:fd07a04	wu:fd07a04	1.37	-1.8	-1.4	-0.81	1.24	2.77
AI959507	Transcribed locus		1.37	0.07	1.12	1.1	-2.93	0.63
AW019629	Epithelial V-like antigen 1	eva1	1.37	-0.76	0.76	2.32	-2.27	-0.05
AW059245	Wu:fc21e01	wu:fc21e01	1.37	-2.29	1.28	1.69	-1.09	0.42
AW078446	similar to copine iii	cpne3	1.37	0.56	1.45	1.77	-2.08	-1.7
AW116717	Wu:fc18a05	wu:fc18a05	1.37	0.42	-1.14	-2.22	2.24	0.69
AW154679	Unknown	zgc:63724	1.37	-1.63	-0.44	2.76	-1.24	0.56
AW170847	Transcribed locus		1.37	2.41	0.8	-2.17	-0.76	-0.28
AW174511	ogdh protein	ogdh	1.37	-0.45	-1.2	-1.95	2.11	1.49
AW232422	Unknown	csnk1a1	1.37	1.21	-0.8	-1.58	-1.39	2.56
AW306102	trna-methyltransferase subunit trm61	zgc:86657	1.37	0.41	1.53	-1.62	1.86	-2.18
AW343536	lysosomal alpha-mannosidase		1.37	-0.13	1.13	-1.42	2.23	-1.82
AW419957	rh type b glycoprotein	rhbg	1.37	0.44	-0.96	-1.1	-1.25	2.87
BI888534	ubiquitin-conjugating enzyme e2l 3	zgc:86727	1.37	-0.14	-0.64	-1.37	3.01	-0.85
BI888604	dual specificity phosphatase 1	zgc:55920	1.37	0.7	-0.93	1.15	-2.54	1.62
BI896959	mitochondrial ribosomal protein s12		1.37	-1.55	-0.52	-1.09	3.07	0.09
BM026429	Transcribed locus, strongly similar to NP_057284.1 LSM8 homolog, U6 small nuclear RNA associated (S. cerevisiae) [Homo sapiens]		1.37	-0.51	-0.9	-0.12	3.02	-1.49
BM026607	Zgc:73319	zgc:73319	1.37	-1.89	1	2.56	-0.98	-0.69
BM101542	trithorax homologuepartial		1.37	-1.54	2.15	1.04	-1.92	0.27
AI397175	isoform cra_a	wu:fb06e02	1.36	-0.9	-1.21	0.19	3.2	-1.29
AI477367	Transforming growth factor, beta-induced	tgfbi	1.36	0.02	1.27	1	-2.79	0.5
AI584486	Wu:fc15g06	wu:fc15g06	1.36	-0.04	-0.97	2.92	-1.71	-0.19
AI667193	Zgc:66175	zgc:66175	1.36	2.52	-0.65	-2.15	1.06	-0.79
AI722339	Unknown	zgc:77071	1.36	-0.45	-0.66	2.76	-1.92	0.27
AI878522	Wu:fc60b12	wu:fc60b12	1.36	1.38	-0.86	-2.63	1.8	0.31
AI883583	Glycogenin	gyg	1.36	0.12	-0.51	-0.89	2.79	-1.51
AI957758	Wu:fd05d02	wu:fd05d02	1.36	1.06	0.22	-0.87	1.93	-2.34
AJ301601	phosphoglycerate mutase 1	pgam1	1.36	-1.29	-1.92	0.02	2.33	0.85
AW019170	btaf1 rna polymeraseb-tfiid transcription factor-170kda	wu:fd60h10	1.36	0.53	2.02	-3.33	1.55	-0.77
AW171271	Wu:fa56f11	wu:fa56f11	1.36	-1.43	-0.53	-1.03	2.82	0.17
AW174218	loc560651 protein		1.36	-0.3	0.97	1.12	-2.77	0.99
AW174857	Proteasome (prosome, macropain) 26S subunit, ATPase 2	psmc2	1.36	0.42	-1.13	-1.64	2.63	-0.28
AW344078	Transcribed locus		1.36	0.77	0.44	-2.19	2.07	-1.09
AW421048	Zgc:77843	zgc:77843	1.36	0.42	0.78	0.13	-2.88	1.55
AW421072	Wu:fe25c11	wu:fe25c11	1.36	0.75	-0.97	3.01	-2.36	-0.44
BI704340	histone deacetylase	hdac1	1.36	0.67	-1.48	-0.85	2.86	-1.19
BI842521	Transcribed locus		1.36	0.81	-1.12	-0.89	2.79	-1.59
BI866335	Zgc:65870	zgc:65870	1.36	-0.51	-0.33	-1.52	-0.6	2.96
BI877263	receptor accessory protein 3	zgc:55529	1.36	1.29	1.82	-0.9	0.24	-2.45
BI885793	Wu:fe05b02	wu:fe05b02	1.36	0.59	-1.35	-1.82	2.61	-0.03
BI885984	small nuclear ribonucleoprotein polypeptide c	snrpc	1.36	-0.36	-0.43	-1.15	3	-1.05
BI886728	solute carrier familymember e3	wu:fd15f03	1.36	0.75	0.51	-0.38	1.87	-2.74
BI889303	tropomyosin 3	zgc:86810	1.36	-0.32	-0.77	2.95	-1.18	-0.68
BI891866	jtv1	crabp2	1.36	0.08	1.48	1.51	-2.87	-0.2
BI980180	Zgc:65854	zgc:65854	1.36	1.43	-0.52	-2.49	2.25	-0.67
BI981048	Zgc:56134	zgc:56134	1.36	-0.84	-1.1	2.43	-1.81	1.32
BI983803	brca1 associated protein	zgc:92894	1.36	-0.61	-0.1	-1.78	3.15	-0.66
BM095658	zinc finger protein 9	zff9	1.36	0.18	0.42	-1.35	2.48	-1.72
AI106421	similar to ribosomal protein l36	rpl36	1.35	0.84	1.42	1.67	-1.71	-2.23
AI416322	desmoglein 2		1.35	-0.46	-1.01	3.39	-1.55	-0.37
AI477966	Unknown	wu:fb49f11	1.35	-0.43	0.3	2.11	-2.41	0.44
AI497535	Wu:fb48h07	wu:fb48h07	1.35	-1.13	0.94	-0.9	2.47	-1.38
AI584986	Wu:fb93g07	wu:fb93g07	1.35	1.26	1.76	0.27	-2.64	-0.64
AI658329	Wu:fc21g04	wu:fc21g04	1.35	-0.36	-0.07	1.08	-2.57	1.92
AI667547	Wu:fc41f11	wu:fc41f11	1.35	-2.54	-0.1	2.75	-0.22	0.11
AI884239	Transcribed locus		1.35	-1.94	-0.38	2.8	-0.33	-0.15
AI942916	Wu:fc35h07	wu:fc35h07	1.35	0.22	1.6	-1.72	1.68	-1.78
AI943195	Wu:fc88f08	wu:fc88f08	1.35	-0.55	-1.48	-0.48	2.92	-0.41
AI959577	deah (asp-glu-ala-his) box polypeptide 37	dhx37	1.35	-0.3	0.9	-1.72	2.59	-1.48
AI974191	Wu:fd36b01	wu:fd36b01	1.35	0.07	-0.39	-1.68	2.81	-0.81
AW165153	Hyperparathyroidism 2 homolog (human)	hrpt2	1.35	0.5	-1.57	-0.78	2.91	-1.05
AW343922	cellular apoptosis susceptibility protein	cse1l	1.35	0.03	-1.13	-0.73	2.89	-1.05
AW421216	Si:ch211-101l18.2	si:ch211-101l18.2	1.35	0.81	0.64	1.09	-3.02	0.47
BF718121	GrpE-like 1, mitochondrial		1.35	0.16	-0.2	-0.77	2.71	-1.9
BG728552	Transcribed locus, weakly similar to NP_002281.1 laminin, alpha 4 [Homo sapiens]		1.35	-1.95	-0.7	2.62	-0.22	0.24
BG883742	Transcribed locus		1.35	-2.57	0.05	1.81	-0.77	1.48
BI475907	Similar to dedicator of cytokinesis 8	Dock8	1.35	0.63	-1.24	-0.86	-1.25	2.73
BI671130	nadh dehydrogenasefe-s protein18kda (nadh-coenzyme q reductase)		1.35	-2.29	-0.94	0.86	2.21	0.16
BI710015	Zgc:101831	zgc:101831	1.35	0.77	0.16	-1.85	2.33	-1.4
BI840738	Zgc:86902	zgc:86902	1.35	-0.15	-0.16	-1.05	2.78	-1.42
BI842839	peripheral-type benzodiazepine receptor	zgc:103456	1.35	0.39	1.19	-0.06	-2.86	1.34
BI845297	Wu:fj49c01	wu:fj49c01	1.35	-0.59	0.05	1.12	-2.4	1.84
BI846175	atpase inhibitory factor 1		1.35	-2.13	-0.79	-0.15	2.53	0.54
BI865752	Pcdh-gamma mRNA for protocadherin-gamma		1.35	-1.11	-0.12	2.72	-1.76	0.27
BI880063	cell line derived transforming sequence		1.35	-0.97	1.02	2.05	-2.2	0.1
BI885902	nuclear transport factor 2	zgc:101013	1.35	0.28	0.16	-0.91	2.49	-2.03
BI886275	kinase isoform 1	wu:fc60a10	1.35	-0.91	-0.6	2.74	-1.68	0.45
BI888253	aurora kinase a interacting protein 1	eya1	1.35	0.18	0.01	-1.48	2.7	-1.42
BI889061	ribonuclease p mrp 30kda subunit	wu:fk66h08	1.35	0.57	1.44	-1.36	1.54	-2.19
BI891279	cystatin	wu:fc55f03	1.35	-0.78	0.99	2.19	-2.17	-0.22
BM072114	Transcribed locus		1.35	1.79	1.47	-2.38	-0.35	-0.53
AB026158	cytochrome p450, family 2, subfamily v, polypeptide 1	cyp2v1	1.34	0.07	0	0.95	-2.79	1.77
AF027596	tolloid-like 2	tll1	1.34	2.77	-0.68	-1.24	-1.44	0.58
AF071260	homeo box C12b	hoxc12b	1.34	2.08	-1.04	0.92	-2.2	0.24
AF250368	ferrochelatase	fech	1.34	2.05	1.64	-1.5	-0.48	-1.71
AI353873	similar to mitochondrial ribosomal protein 63	mrp63	1.34	-0.15	-0.29	-1.33	2.87	-1.1
AI545039	Wu:fb73h09	wu:fb73h09	1.34	-0.61	1.47	1.23	-2.52	0.42
AI878458	Transcribed locus, moderately similar to NP_037523.2 dimethylglycine dehydrogenase [Homo sapiens]		1.34	-0.64	0.67	0.77	-2.52	1.71
AI942949	similar to solute carrier family 25 (carnitine acylcarnitine translocase)member 20	slc25a20	1.34	0.52	0.25	-2.76	1.74	0.24
AI958597	Guanine nucleotide binding protein (G protein), alpha inhibiting activity polypeptide 1	gnai1	1.34	-0.05	-1.38	2.14	-1.8	1.09
AJ251640	acetylcholinesterase	ache	1.34	-1	0.57	1.91	-2.65	1.18
AL590150	ataxin 2-binding protein 1-like		1.34	0.45	0.95	-1.83	2.25	-1.83
AW116232	Zgc:55762	zgc:55762	1.34	1.75	-0.82	-1.49	1.99	-1.43
AW153863	hepatoma-derived growth factor-related protein 2	hdgfrp2	1.34	-0.24	1.24	-1.96	3.05	-2.08
AW279682	novel protein	wu:fj43c01	1.34	1.1	-0.4	-1.22	2.25	-1.74
AW421213	Phenylalanine hydroxylase	pah	1.34	-0.13	-0.06	1.54	-2.57	1.21
AW421680	bone morphogenetic protein 4		1.34	1.79	0.92	0.77	-0.95	-2.54
AW595330	coiled-coil domain containing 56	cd99l2	1.34	1	-0.59	-2.28	2.19	-0.31
AW826425	Unknown	wu:fk61c03	1.34	0.52	1.23	1.56	-2.35	-0.97
AW826477	Malate dehydrogenase 1b, NAD (soluble)	mdh1b	1.34	1.67	-0.05	-2.28	1.52	-0.85
BE557115	Wu:fj68f04	wu:fj68f04	1.34	-0.75	-1.04	2.13	-1.81	1.47
BG303246	expressed sequence aw209491	zgc:55781	1.34	1.1	-2.1	-1.07	2.3	-0.23
BG305441	cdc-like kinase 1	wu:fb37c01	1.34	-1.06	2.16	1.2	-2.01	-0.29
BG305809	Transcribed locus		1.34	-1.04	-0.12	-1.11	3.01	-0.75
BI672775	Transcribed locus		1.34	1.88	-0.5	-1.45	1.72	-1.66
BI705732	protein c14orf166	zgc:56576	1.34	0.16	-0.32	-2.07	2.69	-0.46
BI842428	hcv f-transactivated protein 1		1.34	-0.41	-0.99	-1.36	2.87	-0.12
BI843197	Dicer1, Dcr-1 homolog (Drosophila)	dicer1	1.34	-0.2	-0.51	-2.57	1.36	1.93
BI863967	Zgc:65968	zgc:65968	1.34	0.95	-1.11	-1.84	2.38	-0.39
BI867929	CDNA clone IMAGE:5411243, partial cds		1.34	0.02	0.81	-1.43	2.35	-1.75
BI878928	Zinc finger, A20 domain containing 2, like	za20d2l	1.34	-1.1	0.11	2.4	-1.91	0.49
BI890240	Transcribed locus		1.34	0.4	0.5	-0.44	2.13	-2.58
BI896395	Death associated protein 1a	dap1a	1.34	0.97	1.19	-1.33	1.29	-2.12
BI983853	dehydrodolichyl diphosphate synthase	zgc:77088	1.34	-0.05	-0.38	-1.85	2.69	-0.4
BM025209	astrotactin 1		1.34	2.12	1.67	-0.98	-1.12	-1.69
BM101617	Transcribed locus		1.34	-0.37	0.7	-0.17	-2.35	2.18
AF210645	smx5	smx5	1.33	0.54	0.15	-0.3	2.12	-2.51
AI384371	Unknown	wu:fb11c02	1.33	-1.08	-0.11	1.47	-2.25	1.97
AI544627	Wu:fb76h05	wu:fb76h05	1.33	-0.3	-1.59	2.65	-1.22	0.46
AI558455	Wu:fb79c08	wu:fb79c08	1.33	-0.87	-1.42	-0.49	2.81	-0.03
AI588415	Wu:fc01f04	wu:fc01f04	1.33	-1.07	0.5	0.56	-2.12	2.13
AI641097	adrenergic, alpha-1A-, receptor	adra1a	1.33	-1.24	1.21	2.12	-1.97	-0.11
AI667619	phd finger protein 2		1.33	-0.15	-0.45	-0.28	-2.18	3.05
AI878441	Wu:fb16h09	wu:fb16h09	1.33	-0.44	1.3	-0.91	-2.08	2.12
AI883443	Wu:fc64c05	wu:fc64c05	1.33	-0.26	-0.89	-0.25	2.9	-1.49
AW019047	Wu:fd59b01	wu:fd59b01	1.33	-0.11	0.21	-2.74	0.85	1.79
AW115872	fas-associated factor 1	faf1	1.33	0.02	-0.51	-1.7	2.95	-0.77
AW115946	uso1vesicle docking protein	zgc:55298	1.33	0.7	-0.29	-2.01	2.5	-0.9
AW116557	unknown		1.33	2.7	0.22	-2.15	-0.05	-0.72
AW116570	p450isoform cra_a	zgc:63480	1.33	-0.71	1.91	-0.66	-2.43	1.88
AW154415	hbs1-like	zgc:55400	1.33	-0.45	0.4	-1.07	2.78	-1.66
AW171454	ubiquitin specific protease 5	usp5	1.33	0.47	-0.47	-1.21	2.72	-1.51
BE200571	unknown		1.33	-0.16	-2.63	-0.31	1.42	1.68
BF158448	loc553492 protein		1.33	0.41	0.65	-2.14	2.23	-1.16
BF937638	mid1 interacting g12-like protein	zgc:73223	1.33	1.08	0.48	0.73	0.54	-2.82
BG728555	Wu:fa97e05	wu:fa97e05	1.33	-1.15	-0.99	2.75	-0.89	0.27
BG883146	similar to kappa opioid receptor	oprk1	1.33	1.31	1.05	-2.18	1.24	-1.42
BG892589	Transcribed locus, weakly similar to NP_057228.1 COMM domain containing 10 [Homo sapiens]		1.33	-0.91	-0.82	-0.57	2.85	-0.55
BG985847	Unknown	id:ibd5038	1.33	0.14	-1.99	-0.94	2.53	0.25
BI840456	amr structure of human dna ligase iiialpha brct domain	lig3	1.33	-1.02	0.78	-1.47	2.74	-1.02
BI889103	cancer susceptibility candidate 3	casc3	1.33	-0.93	-0.66	0.99	-1.69	2.3
BI892074	ser arg-related nuclear matrix protein	zgc:64222	1.33	-0.44	1.3	-0.21	-2.45	1.79
BM025885	unknown		1.33	0	-0.43	0.76	-2.45	2.12
BM095304	sh3-domain binding protein 4	sh3bp4	1.33	1.38	2.25	-1.25	-1.08	-1.31
BM095991	transmembrane protein 161b	im:7149790	1.33	0.34	-1.09	-1.5	2.81	-0.55
BM156806	Wu:fi37b05	wu:fi37b05	1.33	-0.01	-1.33	0.98	-1.83	2.18
BM186050	adenylosuccinate synthase	adss	1.33	-0.65	0.41	-0.79	2.69	-1.67
AA542519	Wu:fb69h03	wu:fb69h03	1.32	1.24	-0.59	-1.64	2.56	-1.58
AF221128	cytochrome P450 monooxygenase	cyp2k19	1.32	0.55	1.29	0.56	-2.82	0.42
AI601390	Wu:fc10f03	wu:fc10f03	1.32	-0.4	0.33	1.47	-2.59	1.18
AI721411	similar to transglutaminase 1		1.32	0.2	2.27	1.13	-1.57	-2.02
AI793730	Thioredoxin domain containing 5	txndc5	1.32	0.11	-0.31	-0.41	2.56	-1.95
AI883905	Wu:fc46c11	wu:fc46c11	1.32	-1.36	0.61	0.69	-1.96	2.02
AW019428	Zgc:64137	zgc:64137	1.32	0.34	0.75	-1.59	2.13	-1.62
AW019835	similar to cholesterol 7-alpha hydroxylase	cyp 7a1	1.32	1.12	1.59	0.19	-2.42	-0.47
AW077163	Wu:fd61c02	Wu:fd61c02	1.32	-0.26	-0.13	2.35	-2.18	0.23
AW116322	similar to acetyl-coenzyme a acyltransferase 2 (mitochondrial 3-oxoacyl-coenzyme a thiolase)	acat2	1.32	-0.59	0.13	-2.45	1.57	1.35
AW116386	damage-specific dna binding protein127kda	zgc:63840	1.32	-1.33	-1.34	-0.83	2.85	0.65
AW133873	similar to hydroxy-delta-5-steroid3 beta- and steroid delta-isomerase 7	hsd3b7	1.32	-0.4	-0.29	2.31	-2.1	0.48
AW171089	protein phosphatase 2 (formerly 2a)regulatory subunitbeta isoform	zgc:56296	1.32	1.74	-0.23	-2.14	1.76	-1.14
AW420304	Unknown	wu:fj79f01	1.32	-0.19	0.97	1.23	-2.76	0.76
AW567378	Wu:fa92g04	wu:fa92g04	1.32	-0.61	1.33	-2.49	0.16	1.62
BE017143	SOCS box-containing WD protein SWiP-1	wsb1	1.32	0.46	0.63	1.61	-2.76	0.06
BE017457	lipocalin-type prostaglandin d synthase	wu:fb11h03	1.32	-1.07	0.4	0.56	-2.05	2.16
BE017749	Unknown	wu:fk83g11	1.32	-1.69	-0.67	1.31	-1.34	2.39
BE606152	Unknown	wu:fl23e08	1.32	0.06	-0.83	1.95	-2.46	1.28
BG305740	Transcribed locus		1.32	-1.77	-1.01	2.84	-0.8	0.75
BG882996	hydroxysteroid 11-beta dehydrogenase 2	hsd11b2	1.32	-0.66	-0.13	0.09	-1.8	2.5
BG891983	Arginase, type II	arg2	1.32	0.96	-0.75	2.38	-1.28	-1.3
BI429020	eukaryotic translation initiation factorsubunit 238kda	eif2s2	1.32	0.57	0.18	-1.81	2.27	-1.21
BI473635	dehydrogenase reductase (sdr family) member 13	zgc:91936	1.32	-1.09	0.94	2.26	-2	-0.11
BI706478	ffa-1 protein	wu:fk61c03	1.32	0.99	1.1	1.38	-2.21	-1.26
BI707482	unknown		1.32	0.71	-1.48	-0.59	-1.15	2.52
BI880069	Transcribed locus		1.32	-3.09	-0.45	1.3	1.49	0.74
BI888883	leucine aminopeptidase 3		1.32	-0.28	-1.04	-0.32	2.9	-1.27
BI889549	n-acetylneuraminic acid synthase (sialic acid synthase)	zgc:77126	1.32	0.61	-0.41	-0.64	2.4	-1.96
BI891136	u2 small nuclear rna auxiliary factor 2a	wu:fa10g06	1.32	2.2	1.49	-2.61	0.02	-1.1
BI891665	matrin 3 isoform 6	matr3l	1.32	1.48	-1.42	-2.17	2.01	0.1
BI891666	unknown		1.32	0.19	0.12	1.55	-2.71	0.84
BI892084	Karyopherin alpha 4 (importin alpha 3)	kpna4	1.32	1.64	1.8	-1.08	-0.21	-2.15
BM035036	Mg:cb01g09	mg:cb01g09	1.32	1.34	1.84	-1.25	0.24	-2.18
BM101567	Zgc:55262	zgc:55262	1.32	1.24	-0.41	0.92	-2.75	1
BM155183	Transcribed locus		1.32	1.93	1.73	-0.43	-1.82	-1.41
BM184190	cdc42 effector protein (rho gtpase binding) 4	zgc:91889	1.32	0.94	1.05	0.09	-2.84	0.75
AI397370	unknown		1.31	0.26	-0.76	-1.26	-0.92	2.69
AI436856	Transcribed locus		1.31	-0.22	0.94	1.88	-2.59	-0.02
AI667165	unknown		1.31	-0.1	-0.94	-0.97	2.87	-0.86
AI722354	Unknown	wu:fc26b02	1.31	-0.05	2.9	-1.29	-0.57	-0.99
AW019791			1.31	-0.6	0.41	0.92	-2.45	1.72
AW115582	transmembraneserine 4	wu:fi21e09	1.31	-0.48	-1.03	2.91	-0.91	-0.49
AW826611	ubiquitin related modifier 1 homolog		1.31	0.38	0.1	-1.36	2.53	-1.65
BE556715	pellino 1		1.31	1.98	1.43	-2.11	-0.92	-0.38
BE556996	Transcribed locus		1.31	-0.22	-0.55	-0.56	-1.41	2.74
BG302628	Zgc:55712	zgc:55712	1.31	0.18	-1.59	-1.18	2.67	-0.08
BG303448	neurofascin homolog		1.31	-0.67	-1.09	-0.31	2.91	-0.84
BI475648	mitochondrial ribosomal protein s26	zgc:92670	1.31	-0.46	0.11	-1.28	2.78	-1.14
BI672108	Transcribed locus		1.31	-0.45	1.99	0.33	-2.6	0.74
BI703078	nadh dehydrogenasefe-s protein20kda	wu:fj19d10	1.31	-1.18	-0.23	-1.49	2.72	0.18
BI704393	myb binding protein1a-like	mybbp1a	1.31	-0.63	0.87	-1.49	2.42	-1.17
BI708386	splicing factor14 kda subunit	zgc:86708	1.31	-2.04	-0.67	-0.56	2.38	0.89
BI708781	ribosomal protein s19 binding protein 1		1.31	-0.48	-1.21	-0.38	2.95	-0.89
BI867933	similar to human taf9 rna polymerasetata box binding protein-associated factor	zgc:86811	1.31	-0.05	0.54	-1.03	2.39	-1.85
BI880960	Transcribed locus		1.31	-1.03	-1.44	-1.13	1.75	1.85
BI888739	coiled-coil domain containing 59		1.31	0.49	0.53	-1.47	2.22	-1.77
BI888816	heterochromatin protein 1 beta	zgc:55693	1.31	-0.06	-0.17	-1.53	2.83	-1.07
BI888976	unknown		1.31	-1.6	-1.04	-0.69	2.64	0.7
BI890669	allergen v5 tpx-1 related	zgc:56283	1.31	0.88	0.76	-2.11	1.94	-1.47
BI892036	novel protein		1.31	-1.57	-0.44	2.63	-0.96	0.33
BI979584	Transcribed locus		1.31	-3.28	-0.15	1.49	1.49	0.46
BI983581	Wu:fb77a02	wu:fb77a02	1.31	-0.56	0.58	1.02	-2.56	1.52
BM005197	Transcribed locus, moderately similar to XP_517457.1 similar to ubiquitin specific protease 38; HP43.8KD protein [Pan troglodytes]		1.31	-2.37	-1.07	0.42	1.89	1.14
BM026308	Wu:fj64e04	wu:fj64e04	1.31	2.02	-0.02	-0.83	1.25	-2.41
BM026321	chromosome 22 open reading frame 28	zgc:76871	1.31	1.33	0.44	-1.92	1.65	-1.5
BM026566	alpha peptide		1.31	3.12	-1.08	-1.36	-0.66	-0.01
BM036431	Wu:fj11c04	wu:fj11c04	1.31	0.59	0.86	-1.5	1.98	-1.93
BM036903	Lamin B1	lmnb1	1.31	0.55	-0.17	-0.67	2.36	-2.07
BM071102	sjogrens syndrome scleroderma autoantigen 1	zgc:103754	1.31	0.92	-0.43	-1.62	2.53	-1.4
BM082843	Zgc:86799	zgc:86799	1.31	1.26	-0.91	-1.82	2.11	-0.64
BM182516	transcription factor 25 (basic helix-loop-helix)	zgc:101131	1.31	0.22	-1.01	-1.65	2.7	-0.25
U66872	enhancer of rudimentary homolog (Drosophila)	erh	1.31	0.36	-1.43	-0.68	2.68	-0.93
AF273220	caspase 8, apoptosis-related cysteine peptidase	casp8	1.3	0.33	-1.4	2.43	-1.91	0.55
AF327373	nuclear receptor sub family5 group A member 5	nr5a5	1.3	1.49	0.33	0.95	-2.59	-0.18
AI477401	similar to carnitine palmitoyltransferase ii	cpt2	1.3	0.32	-1.63	-1.83	1.54	1.6
AI626587	Primase polypeptide 1	prim1	1.3	0.23	-0.76	0.02	2.39	-1.88
AI667156	Transcribed locus		1.3	0.09	1.82	-1.61	1.37	-1.67
AI793816	rab interacting factor	rabif	1.3	-1.22	-2.04	0.61	2.35	0.31
AI794071	Wu:fb07a05	wu:fb07a05	1.3	0.28	-2.35	2.44	-0.18	-0.18
AI877609	adp-ribosylation factor-like 1	zgc:92883	1.3	0.2	-0.29	-1.1	2.63	-1.44
AI943166	Zgc:92655	zgc:92655	1.3	0.46	0.17	-1.33	2.4	-1.71
AW018939	riken cdna 5730596k20 gene	Zgc:103512	1.3	-0.32	-1.14	-1.22	2.82	-0.13
AW019433	titin a		1.3	-0.17	0.25	1.55	-2.71	1.08
AW058882	wu:fb53f01	wu:fb53f01	1.3	-0.92	0.29	2.1	-2.15	0.68
AW115633	ras-gtpase activating protein sh3 domain-binding proteinisoform cra_a	wu:fj98c08	1.3	-1.96	-1.35	0.85	2.07	0.38
AW115860	Unknown	dazap2	1.3	-1.48	-1.7	1.59	-0.05	1.65
AW203040	interferon regulatory factor 5	zgc:76986	1.3	0.11	-0.3	-1.46	2.71	-1.05
AW422167	similar to degenerative spermatocyte homolog 2lipid desaturase	im:6909358	1.3	-0.75	-0.03	2.85	-1.43	-0.64
AW466674	unknown		1.3	-0.8	0.65	1.8	-2.38	0.72
BF718032	retinol dehydrogenase 13	LOC407663	1.3	0.81	0.97	-1.1	1.52	-2.19
BG306386	Transcribed locus		1.3	-1.62	-0.74	2.67	-0.31	-0.01
BG727567	Transcribed locus, strongly similar to NP_002909.2 regulatory factor X, 1 (influences HLA class II expression) [Homo sapiens]		1.3	-0.74	-0.85	2.23	-1.9	1.26
BG985503	Unknown	id:ibd1234	1.3	0.03	0.48	-1.12	2.33	-1.72
BI670989	Wu:fc64h01	wu:fc64h01	1.3	0.01	-0.02	1.52	-2.67	1.15
BI673760	zincran-binding domain containing 1	rpl24	1.3	-0.48	-1.16	-0.81	-0.76	3.21
BI843203	mitochondrial ribosomal protein l22		1.3	0.37	-0.03	-0.84	2.4	-1.9
BI868001	Wu:fk97g03	wu:fk97g03	1.3	-1.55	2.91	-0.47	0.13	-1.02
BI880304	cleavage and polyadenylation specific factor 3-like		1.3	2.15	-0.32	-2.07	1.65	-1.41
BI880471	unknown		1.3	-1.15	0.47	2.14	-2.2	0.74
BI885993	novel protein (wu:fb14b05)	zgc:55842	1.3	0.69	-0.91	-1.53	2.52	-0.77
BI886597	dihydrouridine synthase 2-like		1.3	0.47	-0.37	-1.41	2.57	-1.26
BI889922	epiplakin 1		1.3	-1.38	-0.31	2.08	-1.59	1.22
BI891199	Wu:fc03d12	wu:fc03d12	1.3	1.13	-2.38	-0.26	-0.48	1.99
BI981242	Transcribed locus		1.3	-0.41	0.89	1.46	-2.68	0.74
BI983378	Transcribed locus, weakly similar to XP_521881.1 similar to proline rich Gla (G-carboxyglutamic acid) 4 (transmembrane); transmembrane gamma-carboxyglutamic acid protein 4 [Pan troglodytes]		1.3	0.07	1.1	1.5	-2.78	0.1
BM025895	Zgc:66361	zgc:66361	1.3	0.15	1.55	-0.84	-2.32	1.45
BM036490	hormone-sensitive lipase		1.3	-1.01	-0.95	0.82	-1.37	2.5
BM095971	Transcribed locus		1.3	1.77	-1.73	-1.5	1.65	-0.19
BM181668	Wu:fa10g06	wu:fa10g06	1.3	-1.47	-1.2	3.28	-0.63	0.03
BM183955	Zgc:56630	zgc:56630	1.3	1.04	1.25	-2.49	1.16	-0.95
BM185252	Transcribed locus, strongly similar to NP_003751.2 eukaryotic translation initiation factor 4 gamma, 3 [Homo sapiens]		1.3	0.11	-0.93	-1.13	2.87	-0.92
AA494800	Wu:fa11a10	wu:fa11a10	1.29	0	1.4	0.3	-2.64	0.93
AB023488	dkk1	dkk1	1.29	3.02	-0.74	-1.2	-1.59	0.5
AI330707	Transcribed locus, moderately similar to XP_513414.1 similar to hypothetical protein FLJ20580 [Pan troglodytes]		1.29	-0.65	0.49	-1.24	2.63	-1.24
AI584236	Wu:fb82g11	wu:fb82g11	1.29	1.93	1.21	-0.48	0.08	-2.75
AI588209	Wu:fb97g01	wu:fb97g01	1.29	2.2	0.7	-0.13	-2.31	-0.46
AI721732	Insulin induced gene 1	insig1	1.29	0.58	0.89	1.64	-0.91	-2.21
AW019164	Wu:fd60g04	wu:fd60g04	1.29	-0.84	-0.05	-0.93	2.76	-0.94
AW077123	Zgc:101125	zgc:101125	1.29	1.12	-1.4	2.38	-0.45	-1.65
AW115525	Unknown	wu:fd42e02	1.29	-0.04	0.75	1.17	-2.69	0.81
AW115799	Nucleoporin 50kDa	nup50	1.29	-0.31	-1.57	-0.96	2.73	0.11
AW116915	nucleoporin like 1	nupl1	1.29	1.48	0.08	-0.92	1.81	-2.44
AW116946	similar to hydroxyacyl-coenzyme a dehydrogenase 3-ketoacyl-coenzyme a thiolase enoyl-coenzyme a hydratase alpha subunit	hadha	1.29	-0.57	-0.85	-1.75	2.37	0.8
AW128316	ribose-phosphate pyrophosphokinase i (phosphoribosyl pyrophosphate synthetase i) (prs-i)	prps1b	1.29	0.39	-1.22	-1.18	2.84	-0.83
AW154283	wd repeats and sof1 domain containing	zgc:55391	1.29	0.05	-0.19	-1.29	2.72	-1.3
AW232795	Unknown	wu:fj30f03	1.29	1.76	1.53	-2.32	0.4	-1.37
BE017864	Transcribed locus		1.29	-1.19	0.19	2.08	-1.98	0.91
BE017873	Wu:fe14d06	wu:fe14d06	1.29	-0.24	1.39	-1.02	1.74	-1.87
BE200751	Unknown	wu:fk90f03	1.29	0.65	-0.77	-0.77	-1.64	2.53
BE201733	polymerase (RNA) II (DNA directed) polypeptide E	polr2e	1.29	-0.29	-0.34	-0.75	2.74	-1.36
BF717453	novel protein containing multiple sushi domains (scr repeat)		1.29	0.51	0.56	1.26	-2.71	0.38
BG302974	Zgc:63827	zgc:63827	1.29	0.91	-0.01	-1.85	2.32	-1.37
BG304087	testis expressed sequence 2 isoform 1		1.29	0.78	0.3	2.12	-2.11	-1.09
BG728347	Transcribed locus		1.29	-2.46	-0.74	1.38	0.02	1.79
BI704922	Transcribed locus		1.29	-0.06	0.03	-0.53	-1.9	2.46
BI708766	CDNA clone MGC:92121 IMAGE:7048614, complete cds		1.29	-2.02	-0.94	0.91	2.11	-0.06
BI864968	solute carrier family 9 (sodium hydrogen exchanger)member 8	wu:fj61b02	1.29	-0.15	0.38	-1.5	2.5	-1.23
BI867474	unknown		1.29	1.71	1.78	-1.97	-0.32	-1.2
BI877678	unknown		1.29	-0.4	2.36	0.05	-2.15	0.15
BI877883	Zgc:92015	zgc:92015	1.29	-1.01	0.44	2.37	-2.04	0.23
BI878943	adenylosuccinate lyase	zgc:56061	1.29	0.59	-0.88	-1.87	2.39	-0.24
BI885779	Wu:fe05c02	wu:fe05c02	1.29	-0.47	1.54	-0.9	1.9	-2.07
BI889402	b-cell translocation geneanti-proliferative	zgc:101883	1.29	-1.16	-0.37	2.15	-1.82	1.2
BI980994	Transcribed locus, moderately similar to XP_514490.1 pantothenate kinase 2 [Pan troglodytes]		1.29	-2.11	-0.76	1.93	-0.61	1.55
BI981210	Transcribed locus		1.29	0.4	3.16	-2.25	0.01	-1.32
BM181303	Transcribed locus		1.29	-1.01	-1.52	-0.57	0.4	2.7
BM183234	tho complex 7 homolog	zgc:92711	1.29	0.11	-0.76	-1.82	2.81	-0.34
AB040708	homeobox protein six2.1; sine oculis homeobox homolog 2.1	six2.1	1.28	3.47	-0.58	-1.59	-0.45	-0.85
AF035481	connexin 43 (Cx43)	cx43	1.28	0.66	-1.06	2.16	-2.34	0.58
AF116539	iclp2 protein	iclp2	1.28	-0.21	-0.07	1.82	-2.37	0.83
AF155581	Proteasome (prosome, macropain) subunit, beta type, 7	psmb7	1.28	-1.28	-0.97	0.51	2.56	-0.81
AI106312	chromosome 9 open reading frame 105		1.28	0	1	-0.71	1.95	-2.23
AI384385	similar to pak1 interacting protein 1	zgc:56683	1.28	-0.23	-0.8	-1.98	2.39	0.61
AI584504	Transcribed locus		1.28	-0.63	-0.71	2.8	-0.85	-0.61
AI667202	unknown		1.28	0.03	-0.46	-0.7	2.67	-1.54
AI667533	Wu:fc41e03	wu:fc41e03	1.28	-0.34	0.42	-2.13	2.25	-0.21
AI878254	Wu:fc52e01	wu:fc52e01	1.28	-0.55	0.47	2.03	-2.23	0.27
AW077136	si:ch211-154o6.4	si:ch211-154o6.4	1.28	0.73	1.88	-1.96	0.75	-1.39
AW115527	coagulation factor ii	f2	1.28	-0.16	0.1	0.72	-2.49	1.83
AW232262	Activated Cdc42-associated kinase 1	ack1	1.28	-0.61	-0.03	1.7	-2.3	1.23
AW419481	low density lipoprotein receptor	pob	1.28	0.75	-1.31	-1.21	2.59	-0.82
AW419561	aspartate aminotransferase	zgc:55996	1.28	0.26	-1.16	2.52	-1.67	0.04
AW420737	Unknown	wu:fj85h12	1.28	-1.74	-1.39	1.62	-0.3	1.81
AW777533	Unknown	wu:fk47b06	1.28	0.02	1.5	-1.12	1.64	-2.04
AY007304	replication protein32kda	rpa2	1.28	-0.35	-0.45	-0.3	2.71	-1.61
BE605273	bleomycin hydrolase	zgc:66261	1.28	0.96	-0.66	-1.48	2.36	-1.18
BG304114	Microtubule-associated protein, RP/EB family, member 1	mapre1	1.28	0.28	-1.19	-0.61	2.62	-1.1
BI475794	small nuclear ribonucleoprotein d1 polypeptide 16kda	snrpd1	1.28	0.7	0.29	-0.77	1.94	-2.16
BI476454	unknown		1.28	-0.24	0.57	-1.19	2.38	-1.51
BI672275	pim-3 oncogene		1.28	0.31	0.68	-1.53	-1.65	2.19
BI672318	retinol dehydrogenase 1	zgc:73286	1.28	0.29	0.11	-0.35	-2.29	2.23
BI840494	typealpha 3	wu:fs74g09	1.28	-1.34	-0.72	2.02	-1.92	1.96
BI868040	exosome component 7		1.28	0.34	-0.13	-1.29	2.83	-1.75
BI878825	Unknown	si:ch211-105d11.2	1.28	0.09	-0.25	-1.21	2.59	-1.21
BI879503	inhibitor of kappa light polypeptide gene enhancer in b-kinase complex-associated protein		1.28	-0.89	-0.53	-1.54	2.69	0.26
BI888602	unknown		1.28	-1.07	-0.08	1.63	-2.13	1.65
BI889122	Transcribed locus		1.28	-1.9	-1.31	-0.1	1.23	2.08
BI891078	riken cdna 2410042d21 gene	zgc:103491	1.28	0.45	1.23	-2	1.89	-1.57
BI891415	Zgc:63728	zgc:63728	1.28	0.11	-0.31	1.91	-2.48	0.78
BI892200	unknown		1.28	-0.87	0.21	1.87	-2.25	1.04
BI892237	dead (asp-glu-ala-asp) box polypeptide 39	zgc:55881	1.28	0.56	0.1	-0.78	2.34	-2.22
BM025903	eukaryotic translation initiation factor 43		1.28	0.67	0	-2.08	-1.02	2.43
BM072082	unknown		1.28	0.13	-1	-0.07	-1.6	2.54
BM181742	Transcribed locus		1.28	2.14	0.15	-0.41	0.38	-2.26
BM183759	general transcription factorpolypeptide30kda	zgc:86775	1.28	-1.31	-2.48	1.52	0.68	1.58
BM183973	Zgc:73053	zgc:73053	1.28	1.26	-0.53	-1.56	2.04	-1.21
U85091	sry-box containing gene 11b	sox11b	1.28	-1.07	-0.24	2.67	-1.56	0.19
AI322178	Zgc:92139	zgc:92139	1.27	0.01	-0.62	-0.79	2.68	-1.28
AI384591	Unknown	wu:fb10g08	1.27	-1.34	-1.38	2.49	-0.26	0.49
AI397289	Unknown	wu:fb09d09	1.27	-0.41	-1.07	2.41	-1.81	0.89
AI584569	protein arginine n-methyltransferase 5	prmt5	1.27	1.28	0.44	-1.2	1.54	-2.06
AI641564	Transcribed locus		1.27	-0.13	1.57	-1.94	1.86	-1.36
AI667527	atp-bindingsub-family b (mdr tap)member 7	wu:fc20c02	1.27	0.05	-1.1	-1.41	2.68	-0.22
AI722538	DEAD (Asp-Glu-Ala-Asp) box polypeptide 54	ddx54	1.27	0.04	-0.83	-1.34	2.96	-0.83
AI793707	Unknown	wu:fc51h09	1.27	-1.5	0.1	0.06	-1.27	2.61
AI883253	Wu:fc44e02	wu:fc44e02	1.27	0.76	-0.67	-1.18	2.4	-1.31
AJ309314	Mesogenin 1	msgn1	1.27	2.02	1.13	-1.8	0.37	-1.72
AW115561	bcs1-like	zgc:56205	1.27	-0.34	0.66	-1.09	2.52	-1.74
AW115636	Zgc:66433	zgc:66433	1.27	-1.25	-1.7	1.7	-0.69	1.94
AW115804	Wu:fi03f09	wu:fi03f09	1.27	0.15	1.68	0.78	-2.6	0
AW116409	eukaryotic translation initiation factorsubunit 10	eif3s10	1.27	1.72	1.4	-2.1	-0.02	-1
AW154524	trm5 trna methyltransferase 5 homolog	trmt5	1.27	0.83	1.24	-1.82	1.41	-1.67
AW232860	Unknown	wu:fj32f09	1.27	2.06	0.57	-2.35	0.11	-0.4
AW421022	Stomatin	stom	1.27	0.12	-0.02	1.68	-2.53	0.75
BE605860	Unknown	wu:fl22c07	1.27	1.15	1.76	0.33	-1.85	-1.4
BG302953	trinucleotide repeat containing 15	wu:fb57e02	1.27	0.84	-0.17	-2.33	2.35	-0.7
BG306462	tmem132d protein		1.27	-1.66	-0.74	1.03	-1.02	2.4
BG799195	heparin cofactor ii	serpind1	1.27	-0.69	0.79	1.23	-2.47	1.14
BI533111	serine (or cysteine) proteinaseclade bmember 1	zgc:77645	1.27	-1.02	-1.36	1.88	-1.01	1.5
BI534248	Transcribed locus		1.27	-1	-1.15	2.74	-0.98	0.4
BI671346	methylmalonyl coenzyme a mutase	mut	1.27	-1.83	0.45	2.2	-1.33	0.52
BI706981	CDNA clone IMAGE:5604321, partial cds		1.27	0.33	-0.55	0.47	-2.27	2.02
BI846207	Transcribed locus		1.27	-0.37	0.79	0.73	-2.49	1.34
BI864000	Wu:fj62c03	wu:fj62c03	1.27	-2.07	-0.15	0.25	-0.58	2.55
BI888197	unknown		1.27	-1.3	-1.23	2.12	-1	1.41
BI890108	minichromosome maintenance complex component 6	calr	1.27	0.12	-0.87	-0.25	2.54	-1.54
BI890769	tumor differentially expressed 2-like	im:7151765	1.27	-0.71	-0.01	2.25	-2.12	0.58
BI891492	Wu:fc26f06	wu:fc26f06	1.27	0.88	-0.93	-2.03	2.09	-0.02
BI896378	alpha 2a pancreatic	zgc:66313	1.27	-0.41	0.57	2.14	-2.13	-0.17
BI979865	Transcribed locus		1.27	0.61	0.93	0.72	0.44	-2.7
BI979883	proteasome 26s atpase subunit 3	zgc:86713	1.27	-0.27	-1.35	-0.48	2.73	-0.63
BI980248	Transcribed locus, moderately similar to NP_689474.1 hypothetical protein MGC17943 [Homo sapiens]		1.27	1.57	0.34	-1.3	1.29	-1.9
BM181708	C1q domain containing 1	c1qdc1	1.27	0.4	2.22	-1.35	0.4	-1.65
BM181762	chromosome 10 open reading frame 119	zgc:55981	1.27	0.63	-0.34	-1.61	2.46	-1.13
AA494811	Wu:fa11b11	wu:fa11b11	1.26	-0.35	1.12	-1.72	2.21	-1.26
AI497234	nadhquinone 2	nqo1	1.26	-1.13	0.9	1.2	-2.13	1.16
AI545660	Zgc:63997	zgc:63997	1.26	-0.45	-0.35	-0.91	2.76	-1.05
AI558435	Transcribed locus		1.26	-0.52	0.75	-1.75	3.04	-1.52
AI657624	Zgc:100973	zgc:100973	1.26	-0.01	1.39	1.92	-1.58	-1.72
AI667267	Transcribed locus		1.26	-0.21	0.75	1.58	-2.46	0.34
AI667279	meiotic recombination 11 homolog aisoform cra_a	wu:fc38f05	1.26	0.1	-0.74	-1.26	2.73	-0.83
AI878036	Wu:fc56f05	wu:fc56f05	1.26	1.77	-0.57	-1.8	1.48	-0.88
AI883827	Sb:cb1058	sb:cb1058	1.26	-0.78	-0.62	2.1	-1.78	1.09
AI957839	Wu:fa03a11	wu:fa03a11	1.26	-0.45	0.06	0.25	-2.35	2.49
AJ011788	claudin 7	cldn7	1.26	-0.6	-0.28	2.67	-1.17	-0.62
AW076666	Zgc:92464	zgc:92464	1.26	0.18	-0.85	-0.89	2.68	-1.11
AW116229	similar to hydroxy-delta-5-steroid3 beta- and steroid delta-isomerase 7	hsd3b7	1.26	-0.86	-0.59	2.23	-1.58	0.81
AW154331	zyg-11 homolog b	wu:fi26e04	1.26	-1.14	-0.28	0.57	-1.8	2.65
AW170857	phospholipase A2-activating protein	plaa	1.26	-1.24	-0.1	-0.65	3.17	-1.17
AW184521	inositol-triphosphate 5 6 kinase	itpk1	1.26	-1.52	0.2	2.72	-0.5	-0.9
BE605427	Wu:fi71b02	wu:fi71b02	1.26	-0.88	2.76	-0.58	-0.01	-1.29
BF717402	unknown		1.26	0.11	-1.12	-1.45	2.51	-0.06
BG302684	Transcribed locus		1.26	-0.01	-0.33	-0.33	2.59	-1.92
BG303707	ubx domain containing 8	LOC402870	1.26	0.96	-1	-0.91	2.45	-1.5
BG727225	Transcribed locus, moderately similar to XP_515260.1 solute carrier family 25 (mitochondrial carrier; peroxisomal membrane protein, 34kDa), member 17 [Pan troglodytes]		1.26	-1.14	-0.81	0.5	-1.12	2.56
BG729142	Transcribed locus, weakly similar to NP_689741.1 WD repeat and SAM domain containing 1 [Homo sapiens]		1.26	0.66	0.35	-0.06	-2.78	1.84
BG799667	cdc28 protein kinase regulatory subunit 1b	zgc:86839	1.26	-0.37	-0.49	-0.86	2.84	-1.12
BG985730	Unknown	id:ibd2630	1.26	0.5	-0.14	2.13	-2.34	-0.15
BI428904	spry domain containing 4	zgc:92875	1.26	1.07	1.67	-2.21	0.66	-1.2
BI671633	Transcribed locus		1.26	0.37	1.19	2.68	-2	-2.25
BI673466	Serum/glucocorticoid regulated kinase	sgk	1.26	1.51	-0.92	1.74	-0.64	-1.7
BI673559	Oxoglutarate (alpha-ketoglutarate) dehydrogenase (lipoamide)	ogdh	1.26	-0.06	-0.84	-2.13	1.75	1.27
BI709743	gem (nuclear organelle) associated protein 8	zgc:92177	1.26	0.53	0.73	-0.68	1.78	-2.36
BI710031	thap4 protein	wu:fb76g01	1.26	-0.62	-0.43	-0.2	-1.47	2.73
BI840953	Transcribed locus, weakly similar to XP_059832.3 hypothetical protein LOC136288 [Homo sapiens]		1.26	0.18	0.84	0.57	1.17	-2.76
BI886387	nuclear vcp-like	zgc:55732	1.26	0.79	1.46	-1.71	1.23	-1.77
BI886934	Wu:fj64c03	wu:fj64c03	1.26	0.94	-1.26	-0.63	2.49	-1.54
BI888360	Cyclin D1	ccnd1	1.26	0.87	-0.38	-0.48	2.06	-2.06
BI891318	Wu:fc30e02	wu:fc30e02	1.26	-0.25	2.86	-0.7	-0.65	-1.27
BI891871	Casein kinase 1, delta	csnk1d	1.26	0.53	0.47	1.3	-2.87	0.55
BI980843	Wu:fb51a10	wu:fb51a10	1.26	1.79	0.31	-1.68	1.14	-1.56
BI984246	Wu:fc85a11	wu:fc85a11	1.26	0.61	-0.3	-1.14	2.44	-1.61
BM037012	ubiquinol-cytochrome crieske iron-sulfur polypeptide 1	uqcrfs1	1.26	-0.22	-1.58	-1.12	2.54	0.38
BM182496	sh2 domain containing 3c	zgc:56490	1.26	-0.07	-0.34	2.65	-1.97	-0.28
AA495437	similar to origin recognition complex subunit 4	zgc:85772	1.25	-0.34	-0.79	-0.56	2.71	-1.02
AA542475	Wu:fb72a07	wu:fb72a07	1.25	0.19	-0.35	-1.91	2.82	-0.75
AA606218	similar to polymeraseiii (dna directed) polypeptide k	zgc:92774	1.25	-0.01	1.43	-1.04	1.55	-1.94
AF295804	rho-coiled-coil containing protein kinase 2	rock2	1.25	1.07	0.48	0.48	-2.79	0.76
AI545472	si:dkeyp-11g8.2	si:dkeyp-11g8.2	1.25	1.85	1.09	-2.28	-0.66	0
AI641505	Wu:fc16e07	wu:fc16e07	1.25	2.31	1.02	-1.67	-0.83	-0.84
AI793540	Zgc:91844	zgc:91844	1.25	-1.87	-1.25	1.82	-0.1	1.4
AI882893	Wu:fb47h12	wu:fb47h12	1.25	-0.85	-0.43	2.6	-1.43	0.11
AI959659	dead (asp-glu-ala-asp) box polypeptide 49	ddx49	1.25	-0.01	0.77	-0.88	2.04	-1.93
AW058946	cdc23 (cell division cyclehomolog)	zgc:56013	1.25	0.4	-1.14	-1.34	-0.66	2.74
AW077423	Zgc:92894	zgc:92894	1.25	-2.09	-0.4	-0.31	2.53	0.27
AW115768	glutaminyl-trna synthase (glutamine-hydrolyzing)-like 1	qrsl1	1.25	-0.1	-0.05	-1.56	2.66	-0.94
AW171380	Transcribed locus, moderately similar to NP_542937.1 dachshund homolog 1 (Drosophila) [Homo sapiens]		1.25	-1.57	-0.21	2.32	-1.88	1.34
BE605510	mitochondrial ribosomal protein l2		1.25	0.27	0.03	-1.96	2.35	-0.68
BG303704	5-methyltetrahydrofolate-homocysteine methyltransferase	mtr	1.25	0.88	0.17	-2.13	1.83	-0.76
BG305760	glutamyl-prolyl-trna synthetase	eprs	1.25	1.07	0	-2.07	1.8	-0.81
BG305906	proteasome26s1	zgc:86923	1.25	-0.51	-0.99	-0.28	2.76	-0.98
BG306356	unknown		1.25	-1.87	-0.54	-0.56	0.62	2.34
BI326273	mitochondrial complex i subunit ndufc1	wu:fb02f07	1.25	-0.87	-0.12	-0.42	2.73	-1.32
BI475181	Unknown	wu:fq32h04	1.25	-0.98	-0.4	2.83	-0.65	-0.8
BI475983	Transcribed locus		1.25	-0.99	-0.67	2.69	-1.31	0.29
BI709483	Transcribed locus		1.25	-2.7	-0.23	0.04	0.85	2.04
BI843519	Wu:fb30d08	wu:fb30d08	1.25	-1.13	-1.01	2.84	-0.79	0.09
BI880963	Zona pellucida glycoprotein 3	zp3	1.25	-0.43	-0.93	-0.71	2.7	-0.63
BI891493	Sb:cb819	sb:cb819	1.25	0.1	-0.64	0.06	-1.93	2.42
BI983554	coiled-coil domain containing 44		1.25	-0.43	1.09	-0.75	2.23	-2.14
BM072346	Transcribed locus, moderately similar to XP_522454.1 glucosamine (N-acetyl)-6-sulfatase [Pan troglodytes]		1.25	0.08	-2.1	0.32	-0.57	2.28
BM095161	Zgc:77109	zgc:77109	1.25	1.5	-1.35	-0.26	1.71	-1.6
BM183007	domain containing 2	zgc:100842	1.25	0.22	0.06	-0.36	2.38	-2.3
BM184035	pnn protein	PNN	1.25	0	2.03	-1.5	1.1	-1.64
AF195050	proteasomeactivator subunit 3 (pa28 gamma ki)	psme3	1.24	0.64	0.23	-0.65	1.92	-2.15
AI396726	Unknown	wu:fb09d04	1.24	0.25	-0.82	-1.25	-0.97	2.78
AI558431	Wu:fb79a01	wu:fb79a01	1.24	0.26	0.1	-0.73	2.34	-1.97
AI588475	Wu:fb39g11	wu:fb39g11	1.24	-0.93	-1.01	1.6	-1.38	1.71
AI626446	Wu:fc06c05	wu:fc06c05	1.24	1.05	-1.35	-0.63	2.14	-1.21
AI882760	Unknown	si:ch211-215a10.4	1.24	1.62	1.83	-0.66	-1.28	-1.51
AI957850	Wu:fd07a08	wu:fd07a08	1.24	-0.4	1.04	-1.55	2.22	-1.31
AI964258	eukaryotic translation initiation factorsubunit c	eif3s8	1.24	1.18	1.09	-2.01	1.15	-1.42
AI964310	unknown		1.24	0.23	-0.73	0.18	2.36	-2.04
AW058797	DNA (cytosine-5-)-methyltransferase 3 beta, like	dnmt3bl	1.24	-0.14	-0.26	-1.41	2.94	-1.13
AW115906	GTP binding protein 1, like	gtpbp1l	1.24	0.64	0.33	-1.12	2.08	-1.92
AW116075	Unknown	hsd17b12a	1.24	2.63	-0.62	-0.84	-0.04	-1.13
AW116516	Unknown	si:dkey-6e12.6	1.24	1.35	1.13	-2.28	1.2	-1.4
AW165240	prp3 pre-mrna processing factor 3 homolog	prpf3	1.24	0.96	0.54	-2.47	1.63	-0.66
AW232585	Transcribed locus		1.24	-1.04	0.14	2.36	-1.7	0.25
AW305461	Transcribed locus		1.24	1.46	-0.38	-2.51	0.87	0.56
AW342818	Transcribed locus		1.24	0.2	-0.81	-1.09	-0.88	2.58
BE202168	divalent cation tolerant protein cuta		1.24	0.91	2.05	-0.85	-0.15	-1.96
BG985836	Unknown	sall1	1.24	-1.68	-0.88	2.36	-0.4	0.59
BI707677	unknown		1.24	1.49	1.3	-1.72	0.45	-1.52
BI839712	loc569631 protein		1.24	-0.95	-0.72	3.01	-0.84	-0.5
BI840365	beta 1		1.24	1.07	0.37	-2.09	1.9	-1.24
BI877529	maf1 homolog	wu:fi23d09	1.24	-2.31	-0.12	1.05	1.71	-0.33
BI878456	plexin d1	plxnd1	1.24	-0.55	-0.42	2.18	-1.94	0.72
BI878741	Wu:fj15f04	wu:fj15f04	1.24	0.37	0.79	-1.16	1.99	-2
BI878954	exostosin 1	wu:fd07d06	1.24	0.41	-1.33	-1.25	2.68	-0.52
BI880077	mitochondrial ribosomal protein l40	zgc:103495	1.24	0.34	-0.38	-2.19	2.45	-0.22
BI880447	unknown		1.24	-1.59	1.22	1.66	-1.79	0.5
BI882235	gale protein		1.24	-0.21	-1.13	-0.36	2.64	-0.94
BI882806	Transcribed locus		1.24	-1.38	-0.83	-0.49	-0.11	2.82
BI887048	retinol dehydrogenase 14 (all-trans and 9-cis)	zgc:103457	1.24	-1.88	2.47	0.8	-0.94	-0.45
BI887399	unknown		1.24	0.04	-0.39	-1.38	2.62	-0.89
BI887818	prpk mutant1	wu:fd05d02	1.24	1.13	0.47	-1.91	1.66	-1.35
BI889609	Zgc:55516	zgc:55516	1.24	-0.35	0.1	0.42	2.07	-2.25
BI891489	Wu:fj99b11	wu:fj99b11	1.24	0.12	1.37	0.57	-2.76	0.7
BM101539	moco sulphurase c-terminal domain containing 1	calr	1.24	0.09	0.8	0.35	-2.63	1.39
BM182365	Transcribed locus		1.24	-0.78	0.38	0.92	-2.27	1.75
L03398	retinoic acid alpha	raraa	1.24	0.03	-0.28	-1.15	2.62	-1.23
U77627	pescadillo	pes	1.24	0.31	1.22	-0.87	1.55	-2.21
AF052245	forkhead box a2	foxa3	1.23	2.43	-0.18	0.18	-1.96	-0.46
AF164472	serine arginine repetitive matrix 1	srrm1	1.23	-1.6	1.85	0.67	-1.52	0.61
AF184245	elav-like 1 (hu antigen r)	hug	1.23	-1.46	1.17	1.56	0.86	-2.14
AF210647	tubulin beta	tubb2	1.23	0.02	-0.43	0.87	1.77	-2.24
AF232226	death effector domain-containing dna binding protein 2	dedd1	1.23	0.28	-0.01	1.94	-2.44	0.23
AI106133	Zgc:92860	zgc:92860	1.23	0.71	0.11	-2.71	1.08	0.82
AI476925	Wu:fa97b01	wu:fa97b01	1.23	1.33	0.64	-1.98	1.31	-1.3
AI477651	loc733412 protein	wu:fb58e08	1.23	0.05	0.17	1.27	-2.51	1.02
AI477980	apolipoprotein a-iv	apoa4	1.23	0.1	0.97	0.87	-2.61	0.67
AI641731	Wu:fc17c08	wu:fc17c08	1.23	-0.8	-0.25	2.18	-1.77	0.65
AI721593	CDNA clone MGC:91951 IMAGE:7041253, complete cds		1.23	-0.21	-0.6	-1.64	2.63	-0.18
AI722301	Transcribed locus		1.23	1.17	0.48	-0.93	-2.25	1.53
AI793760	Wu:fa11h07	wu:fa11h07	1.23	-1.64	-0.12	1.79	-1.29	1.27
AI958585	Wu:fj85a05	wu:fj85a05	1.23	1.62	1.38	0.24	-1.19	-2.06
AI959106	Wu:fc47b05	wu:fc47b05	1.23	-0.7	0.4	0.18	-2.05	2.16
AI964108	mitochondrial ribosomal protein l38	mrpl38	1.23	-1.37	-0.01	-0.84	2.7	-0.48
AI965236	Wu:fb99f11	wu:fb99f11	1.23	0.88	0.01	-1.88	2.24	-1.25
AW019132	Transcribed locus		1.23	-0.33	-1.82	-1.08	1.63	1.61
AW019798	Wu:fd46e10	Wu:fd46e10	1.23	0.26	-0.24	-2.09	-0.23	2.31
AW058933	deoxyguanosine kinase	zgc:86625	1.23	-0.87	0.16	-1.59	3.06	-0.77
AW077129	wu:fj34b01	wu:fj34b01	1.23	-1.25	-1.37	-0.15	2.54	0.23
AW116343	hypoxia up-regulated 1	zgc:56019	1.23	0.88	-0.5	-1.07	2.13	-1.44
AW154477	eorge syndrome critical region gene 8	wu:fc38f06	1.23	1.36	-0.81	-1.88	2.12	-0.79
AW154481	Wu:fb93h06	wu:fb93h06	1.23	-0.17	1.89	-1.46	1.23	-1.49
AW279746	Unknown	si:dkey-81b15.5	1.23	-0.36	0.92	1.61	-2.29	0.12
AW280560	beta-globin	wu:fj42e02	1.23	-0.13	-0.43	-2.09	0.8	1.85
AW281842	Transcribed locus		1.23	-1.36	-0.86	1.1	-1.05	2.17
AW419572	nadh dehydrogenase1 beta8kda	zgc:73329	1.23	-1.94	-0.62	-0.59	1.84	1.31
AW420866	Wu:fb69h10	wu:fb69h10	1.23	-1.5	0.19	1.05	-1.71	1.97
AW595089	cytochrome c oxidase subunit viic	cox7c	1.23	-0.88	-0.2	-1.95	2.44	0.59
BE016219	Wu:fk68b12	wu:fk68b12	1.23	1.52	0.4	0.21	-2.75	0.62
BE556846	eukaryotic translation initiation factorsubunit g	eif3s4	1.23	1.65	0.17	-1.68	1.33	-1.46
BE557263	annexin a4	anxa4	1.23	-0.78	0.16	2.12	-1.89	0.4
BF156644	serine hydrolase-like	zgc:55804	1.23	0.39	-0.54	-1.16	2.47	-1.16
BG302883	riken cdna 1110008l16 gene		1.23	-0.61	-0.39	-0.59	3.05	-1.46
BG728693	Transcribed locus		1.23	-0.06	-0.77	-0.98	2.56	-0.75
BI325955	chromosome 9 open reading frame 82		1.23	-1.57	-0.47	0.27	2.6	-0.83
BI474293	Hypothetical protein LOC402995	LOC402995	1.23	0.35	0.47	-1.27	2.23	-1.78
BI673293	cp063_chickdomain-containing protein c16orf63 homolog		1.23	1.16	-0.43	-1.74	2.44	-1.43
BI673488	Poly(A) polymerase gamma	papolg	1.23	-0.76	1.92	0.05	-2.19	0.97
BI673966	ring finger protein 130	wu:fc27g06	1.23	-0.06	1.51	1.5	-2.15	-0.81
BI705594	Zgc:55792	zgc:55792	1.23	-1.72	-0.41	0.43	-0.55	2.25
BI705704	Si:ch211-257g8.2	si:ch211-257g8.2	1.23	-0.14	0.69	-0.8	2.17	-1.92
BI842809	capping protein (actin filament)gelsolin-like	zgc:86681	1.23	-1.19	-0.54	2.58	-1.14	0.29
BI866631	Transcribed locus, weakly similar to XP_223871.2 abhydrolase domain containing 6 [Rattus norvegicus]		1.23	0.37	-0.52	-1.34	2.43	-0.95
BI878853	Transcribed locus		1.23	-1.76	2.38	0.52	0.24	-1.37
BI882489	Sb:cb734	sb:cb734	1.23	-1.16	-0.79	1.42	-1.33	1.85
BI888101	unknown		1.23	1.05	1.35	-0.43	-2.72	0.75
BI888977	Zinc finger RNA binding protein	zfr	1.23	0	-1.59	-0.9	2.5	-0.01
BI889140	sumo1 activating enzyme subunit 1	zgc:86633	1.23	0	-1.5	-0.28	2.7	-0.92
BI890334	Wu:fa12c11	wu:fa12c11	1.23	-0.02	2.56	-0.85	-0.29	-1.41
BI896532	phosphoglucose isomerase-2	gpia	1.23	-1.35	-0.16	2.65	-1.18	0.04
BI982971	nudix (nucleoside diphosphate linked moiety x)-type motif 9	zgc:63924	1.23	-1.43	-2.01	1.25	1.47	0.73
BI983259	Zgc:91976	zgc:91976	1.23	-1.25	-0.01	0.95	-1.77	2.07
BI985043	origin recognitionsubunit 4-like	zgc:85772	1.23	-0.54	-0.37	-0.49	2.71	-1.31
BM005061	Unknown	si:ch211-88d2.2	1.23	1.02	0.66	0.96	-2.55	-0.1
BM070524	Transcribed locus, moderately similar to NP_006157.1 nuclear transcription factor Y, beta [Homo sapiens]		1.23	-1.33	0.41	1.71	1.13	-1.92
BM082653	hesb like domain containing 1		1.23	-0.88	1.85	1.51	-1.68	-0.81
BM104035	centromere kinetochore protein zw10	zgc:55782	1.23	0.73	0.01	-2.03	2.1	-0.81
BM153935	Nicotinamide nucleotide transhydrogenase	nnt	1.23	1.21	-0.02	-2.17	1.66	-0.68
BM155869	beta 4		1.23	-0.43	0.26	-1.69	2.57	-0.71
BM156001	nmda receptor-regulated gene 1	narg1b	1.23	0	-0.78	-1.08	2.75	-0.89
BM182471	alpha--sialyltransferase st3gal iii	siat6	1.23	-1.65	-0.74	2.14	-1.08	1.32
AF014926	Nuclear receptor subfamily 5, group A, member 2	nr5a2	1.22	1.41	0.13	1.87	-1.67	-1.73
AI415997	Proteasome (prosome, macropain) 26S subunit, non-ATPase, 9	psmd9	1.22	-0.88	-0.07	1.27	1.84	-2.16
AI584259	Transcribed locus		1.22	-2.42	-0.12	1.18	0.01	1.36
AI641775	Zgc:65921	zgc:65921	1.22	-0.19	-1.27	-0.64	2.58	-0.47
AI667180	similar to acyl-coenzyme ac-2 to c-3 short chain	wu:fc44c01	1.22	0.01	0.26	-1.15	-1.49	2.37
AI793923	Transcribed locus		1.22	-0.81	0.31	1.08	-2.15	1.58
AW116374	ATP-dependent chromatin remodeling protein SNF2-related protein mRNA, 3' end and partial cds		1.22	0.25	-1.2	-0.55	2.52	-1.03
[truncated: 525 more rows]
