# Supplementary material for: Revealing genes associated with vitellogenesis in the liver of the zebrafish (Danio rerio) by transcriptome profiling
Source: BMC Genomics. 2009 Mar 31;10:141. doi: 10.1186/1471-2164-10-141 (PMC2678157; doi:10.1186/1471-2164-10-141)
Supplement: Additional file 2 — Detailed lists of genes that were found to be regulated in this study. Detailed lists of gene accession numbers and gene names in groups 1–9 as they appear in Figures 6 and 7. [file 1471-2164-10-141-S2.xls]

## Sheet: Table 2S
Additional file 2: Detailed lists of gene accession numbers and gene names in groups 1-9 as they appear in Figures 6 & 7.
Group 1		Group 2		Group 3		Group 4		Group 5		Group 6		Group 7		Group 8		Group 9
Up-regulated		Up-regulated		Up-regulated		Up-regulated		Up-regulated		Up-regulated		Up-regulated		Up-regulated		Up-regulated
AA494880	ebna1 binding protein 2	AA494880	ebna1 binding protein 2	AA606173	ribosomal protein s3	AA606173	ribosomal protein s3	AF164472	serine arginine repetitive matrix 1	AW018688	aldehyde dehydrogenase 1member l2	AF268051	insulin-like growth factor i	AI545824	Unknown	AF254638	vitellogenin 3, phosvitinless
AA495426	Unknown	AA495426	Unknown	AF097875	dna (cytosine-5-)-methyltransferase	AB032264	glycogen synthase kinase 3 alpha	AI354055	glutathione s-theta 3	AF309556	fatty acid desaturase 2	AF309556	fatty acid desaturase 2	BF717695	stearoyl-desaturase	BG307539	Unknown
AA497257	Unknown	AA497257	Unknown	AF202053	non-metastatic cellsproteinexpressed in	AB032416	c-terminal binding protein 2	AI397333	abhydrolase domain containing 10	AW777583	flavin containing monooxygenase 5	AW232016	Unknown	BI865912	Unknown	AI957742	Unknown
AA542445	Unknown	AA542445	Unknown	AF250368	ferrochelatase	AF027596	tolloid-like 2	AI588190	Unknown	BE557072	Unknown	BI890216	low density lipoprotein receptor	AI721732	Unknown	BI983061	reticulon 1
AA606010	myg1 protein	AA605765	Unknown	AF288217	tumortranslationally-controlled 1	AF097875	dna (cytosine-5-)-methyltransferase	AI601284	Unknown	BM181896	novel protein	BG883651	Unknown	BM036361	Unknown	BI671005	tryptophanyl-trna synthetase
AA606013	Unknown	AA606010	myg1 protein	AF385081	60S ribosomal protein L13	AF130459	transient receptor potential cationsubfamilymember 4 associated protein	AI641141	Unknown	AW019835	similar to cholesterol 7-alpha hydroxylase P450 7A1	AW019173	Unknown	BM182746	Unknown	AJ278269	nothepsin, cathepsin e
AA606085	Unknown	AA606013	Unknown	AI354050	loc566702 protein	AF202053	non-metastatic cellsproteinexpressed in	AI793426	Unknown	AF295407	alcohol dehydrogenase 8a	BE017827	ccaat enhancer binding protein (c ebp)delta	BE200686	Unknown	AW019847	Unknown
AA606218	polymeraseiii (dna directed) polypeptide k	AA606085	Unknown	AI545472	Unknown	AF250368	ferrochelatase	AI793436	Unknown	BM005075	alcohol dehydrogenase 8a	AW115682	domainmember 1b	AI626587	dna primase (subunit p48)	AW171063	trh3 protein
AA658750	glycyl-trna synthetase	AA658750	glycyl-trna synthetase	AI558833	ribosomal protein s3a	AF288217	tumortranslationally-controlled 1	AW059245	Unknown	BG739005	alanine racemase domain protein	BM172666	na+ k+beta 1isoform cra_e	AF210647	beta 2c	BF717943	low density lipoprotein receptor
AA658804	dolichyl-diphosphooligosaccharide-protein glycosyltransferase	AA658804	dolichyl-diphosphooligosaccharide-protein glycosyltransferase	AI588172	Unknown	AF375871	myeloid ecotropic viral integration site 1 isoform 5	AW175431	kelch-like ech-associated protein 1	BI877640	Unknown	BM036395	cd209e antigen	BI891643	polymerase (dna directed)beta	BI879739	zgc:112278
AB055671	cnpy1 protein	AB055671	cnpy1 protein	AI601284	Unknown	AF385081	60S ribosomal protein L13	AW420244	sulfotransferase familycytosolic sulfotransferase 3	AW420244	sulfotransferase familycytosolic sulfotransferase 3	AF283813	Cyp2K6	BI887717	phosphoribosylaminoimidazole succinocarboxamide synthetase	BI427744	fk506 binding protein19 kda
AF062643	pim-3 oncogene	AF073290	semaphorin 3d	AI601808	Unknown	AI106133	ribosomal protein l38	BE557072	Unknown	AF057713	cytochrome p450 1a	AI877683	loc567732 protein	BI888943	tumor-associated calcium signal transducer 1	AI877506	nhp2 non-histone chromosome protein 2-like 1
AF073290	semaphorin 3d	AF143493	t-complex 1	AI641438	Unknown	AI354050	loc566702 protein	BE605427	Unknown	BG883651	Unknown	AF071260	homeo box C12b	BG738207	alanine-glyoxylate aminotransferase 2	BG728956	Unknown
AF143493	t-complex 1	AF231127	death-associated protein	AI666947	Unknown	AI384385	pak1 interacting protein 1	BG729134	Unknown	AW342687	Unknown	BM181896	novel protein	BM104124	Unknown	AF062643	pim-3 oncogene
AF196345	catsup protein	AF254638	vitellogenin 3, phosvitinless	AI721951	Unknown	AI437385	Unknown	BG739197	abc transporter moat-c	BG304220	dimethylanaline monooxygenase-like	AF057713	cytochrome p450 1a	BI890296	loc561562 protein	AI959558	family with sequence similarity 46, member C
AF231127	death-associated protein	AF268051	insulin-like growth factor i	AI722354	Unknown	AI477401	carnitine palmitoyltransferase ii	BI427811	loc565172 protein	AF060499	glycogen synthase kinase binding protein	AW019835	similar to cholesterol 7-alpha hydroxylase P450 7A1	BM080950	lsm6 protein	AI588758	proliferation-associated 2g4
AF248042	cyp 2J28	AF273739	heat shock 10kda protein 1 (chaperonin 10)	AI722566	adiponectin receptor 1b	AI545472	Unknown	BI429445	Unknown	BG728808	orf2-encoded protein	BG884450	Unknown	AW018735	type ii	BI839255	wu:fb78c04
AF254638	vitellogenin 3, phosvitinless	AF283813	Cyp2K6	AI793436	Unknown	AI558833	ribosomal protein s3a	BI430331	Unknown	BI896418	glycine amidinotransferase (l-arginine:glycine amidinotransferase)	AW420244	sulfotransferase familycytosolic sulfotransferase 3	BI534200	Unknown	BI891913	mago-nashi homolog
AF268051	insulin-like growth factor i	AF349412	estrogen receptor alpha	AI793498	alanyl-trna synthetase	AI584501	c8orf41 protein	BI533307	echinoderm microtubule associated protein like 1	BG891867	Unknown	AF114830	invariant chain-like protein 1	AW018954	Unknown	AW344063	wu:fi73e02
AF283813	Cyp2K6	AF364084	signal sequencebeta	AI877570	lysophospholipase isoform 2	AI588172	Unknown	BI842903	Unknown	AW116662	Unknown	AW777583	flavin containing monooxygenase 5	AW419777	fibrinogen-like 2	AI722424	hla-b associated transcript 1
AF349412	estrogen receptor alpha	AF395113	ankyrin repeat domain 6	AI878068	ribosomal protein l14	AI601808	Unknown	BI868001	Unknown	BI891990	prostaglandin d2 synthase	AW305549	lysyl oxidase-like 3	BI880357	Unknown	BI842393	Unknown
AF364084	signal sequencebeta	AF395739	lag1ceramide synthase 2	AW019047	Unknown	AI601860	Unknown	BI877529	maf1 homolog	AW019173	Unknown	BM154135	Unknown	AI354118	transmembrane protein 108	BI878132	atp-bindingsub-family fmember 3
AF395113	ankyrin repeat domain 6	AF406784	vitellogenin 1	AW019835	similar to cholesterol 7-alpha hydroxylase P450 7A1	AI641438	Unknown	BI877644	zgc:165381 protein	BI877678	Unknown	BI671189	Unknown	AW170873	Unknown	BI979957	transmembrane and coiled-coil domains 1
AF406784	vitellogenin 1	AI330441	small inducible cytokine subfamilymember 1	AW058992	Unknown	AI641505	Unknown	BI878590	Unknown	BE017827	ccaat enhancer binding protein (c ebp)delta	AI667249	pyruvateliver and rbc	AF309556	fatty acid desaturase 2	BM184694	small nuclear ribonucleoprotein e
AI330397	Unknown	AI330537	Unknown	AW059063	Unknown	AI666947	Unknown	BI886057	kri1 protein	BM185809	Unknown	AW343655	Unknown	BI865382	Unknown	BI533160	small nuclear ribonucleoprotein polypeptide g
AI330537	Unknown	AI384355	ribosomal protein sa	AW059458	Unknown	AI667193	Unknown	BI887048	retinol dehydrogenase 14 (all-trans and 9-cis)	AW279689	Unknown	AW421100	Unknown	BM156682	glycine dehydrogenase	AI522788	Unknown
AI384355	ribosomal protein sa	AI384840	Unknown	AW076610	Unknown	AI721951	Unknown	BI890334	Unknown	AW203007	Unknown	AW116668	complement componentbeta subunit	BF717943	low density lipoprotein receptor	BI672201	Unknown
AI384840	Unknown	AI437239	Unknown	AW116192	Unknown	AI722463	Unknown	BI891643	polymerase (dna directed)beta	BI980826	Unknown	BM186492	Unknown	BI891681	tyrosine 3-monooxygenase tryptophan 5-monooxygenase activationtheta polypeptide a	BI878206	Unknown
AI437149	integral membrane protein 1	AI437485	dtw domain containing 1	AW116322	acetyl-coenzyme a acyltransferase 2 (mitochondrial 3-oxoacyl-coenzyme a thiolase)	AI722566	adiponectin receptor 1b	BI892201	protein phosphatase type 2c beta	BI880622	Unknown	BI842492	Unknown	BI889303	tropomyosin 3	AW466735	rad50-interacting protein 1
AI437485	dtw domain containing 1	AI444494	Unknown	AW116409	eukaryotic translation initiation factorsubunit 10	AI722592	ribosomal protein s14	BI983014	Unknown	BI880905	Unknown	BI896258	beta-galactosidase alpha peptide	BI896473	transaldolase 1	AI721333	-like 1
AI444494	Unknown	AI461367	Unknown	AW128744	ribosomal protein l8	AI793498	alanyl-trna synthetase	BM023731	Unknown	BM171814	Unknown	BE017206	mitochondrial protein 18 kda	BI885361	Unknown	AI558398	cysteine-rich with egf-like domains 2
AI477017	ribosomal protein l7	AI476925	exosome component 2	AW154620	dead (asp-glu-ala-asp) box polypeptide 21	AI794242	Unknown	BM071290	Unknown	U08870	mhc class ii antigen	BE017358	Unknown	AW420407	Unknown	BI839952	proteasome26snon-3
AI477029	Unknown	AI477017	ribosomal protein l7	AW165240	prp3 pre-mrna processing factor 3 homolog	AI878068	ribosomal protein l14	BM101542	trithorax homologuepartial	AI959496	Unknown	AI723139	kininogen 1	BF717769	type ii	AI965225	ribophorin i
AI477041	eukaryotic translation initiation factorsubunit 6 interacting protein	AI477029	Unknown	AW170847	Unknown	AI878522	eps15 protein			BG985505	id:ibd1247	BI888759	storkhead box 2	BG303991	Unknown	BI980596	Unknown
AI477212	zgc:136957 protein	AI477041	eukaryotic translation initiation factorsubunit 6 interacting protein	AW170989	Unknown	AI942924	prohibitin 2			BG304106	Unknown	AF202053	non-metastatic cellsproteinexpressed in	AW343547	Unknown	BM034983	wd repeat domain 36
AI477493	Unknown	AI477212	zgc:136957 protein	AW232779	Unknown	AI959449	adnp homeobox 2			AI544779	Unknown	AW344246	Unknown	BI891279	cystatin	AI882728	eukaryotic translation initiation factor 4isoform cra_c
AI477949	ctp synthase	AI477285	Unknown	AW232860	Unknown	AJ236884	retinol binding protein 4, plasma			BF717383	transforming growthbeta-68kda	BI473395	complement factor b	BI886024	f-box only protein 22	AI584590	Unknown
AI497535	novel protein	AI477493	Unknown	AW279732	Unknown	AJ299412	high density lipoprotein-binding protein (vigilin)			AW154688	Unknown	AI723126	Unknown	AF406784	vitellogenin 1	AI601295	cdk5 regulatory subunit associated protein 3
AI545274	nitric oxide synthase interacting protein	AI497414	heterogeneous nuclear ribonucleoprotein h2	AW280560	beta-globin	AJ309314	pMesogenin (zfMeso gene)			AW018635	transforming growthbeta-induced	BI839255	wu:fb78c04	AI957742	Unknown	BG303560	chaperonin containingsubunit 4
AI545457	Unknown	AI522554	mitochondrial translational initiation factor 2	AW567378	Unknown	AW019312	Unknown			AI667249	pyruvateliver and rbc	AF291663	epididymal secretory protein e1	BF717383	transforming growthbeta-68kda	AI545274	nitric oxide synthase interacting protein
AI558559	Unknown	AI545274	nitric oxide synthase interacting protein	BE016522	Unknown	AW019331	Unknown			AW134236	protein phosphataseregulatory subunit 3d	BG891867	Unknown	BG728956	Unknown	BM036521	methylosome protein 50
AI584257	Unknown	AI545457	Unknown	BE017895	ribosomal protein s5	AW019798	loc407646 protein isoform 1			BM101617	Unknown	AF047414	complement component c3	AW826425	Unknown	BM025937	tubulin cofactor a
AI588306	large subunit gtpase 1 homolog	AI558398	cysteine-rich with egf-like domains 2	BE202168	divalent cation tolerant protein cuta	AW058992	Unknown			BM185124	cytochrome P450 CYP2X12 similar to human cyp 2d6	AW342687	Unknown	AF209468	rh-like glycoprotein	AW117147	sec11-like 1
AI588758	proliferation-associated 2g4	AI558559	Unknown	BE556715	pellino 1	AW059063	Unknown			AW279746	Unknown	AW344063	wu:fi73e02	BI896491	glycine dehydrogenase	AW174595	signal peptidase complex subunit 3
AI601583	bystin-like	AI584349	Unknown	BE605427	Unknown	AW076610	Unknown			AW466558	Unknown	AF198033	insulin-like growth factor binding protein 2	BE202131	Unknown	AI721419	Unknown
AI601724	novel proteinvertebrate periphilin 1	AI584569	protein arginine n-methyltransferase 5	BF718229	Unknown	AW077845	Unknown			AF221128	loc562304 protein	BG308438	Unknown	BI867449	Unknown	BE201475	Unknown
AI626602	Unknown	AI601295	cdk5 regulatory subunit associated protein 3	BG306385	Unknown	AW078386	udp-n-acetylglucosamine-2-epimerase n-acetylmannosamine kinase			AW076620	Unknown	AJ299412	high density lipoprotein-binding protein (vigilin)	AI793495	Unknown	BM025947	ubiquitin-fold modifier conjugating enzyme 1
AI626722	Unknown	AI601583	bystin-like	BG306404	Unknown	AW115682	domainmember 1b			AF268051	insulin-like growth factor i	BM184598	cytokine induced protein 29 kda	AW279918	exostoses1	AW203025	mitochondrial ribosomal protein l37
AI641051	Unknown	AI626602	Unknown	BG728452	Unknown	AW116075	Unknown			AF248042	cyp 2J28	BI891990	prostaglandin d2 synthase	AI931048	j1a crystallin	AW019613	Unknown
AI641369	Unknown	AI626722	Unknown	BG728588	Unknown	AW116192	Unknown			AI878786	phosphoglucomutase 1	AI722559	coagulation factor vii	BI839927	Unknown	AF095639	uroporphyrinogen decarboxylase
AI641564	Unknown	AI641051	Unknown	BG728648	Unknown	AW116409	eukaryotic translation initiation factorsubunit 10			AW305549	lysyl oxidase-like 3	BG728808	orf2-encoded protein	AW421680	bone morphogenetic protein 4	BM026470	Unknown
AI641678	tpa: thrombopoietin receptor	AI641146	eukaryotic translation initiation factorsubunit 1 alpha	BG729002	Unknown	AW116516	Unknown			BG302998	aldehyde dehydrogenase familysubfamily a1	BI983420	Unknown	AW421080	Unknown	BI881908	ubiquitin-conjugating enzyme e2d 2 (ubc4 5yeast)
AI657747	seven transmembrane helix receptor	AI641369	Unknown	BG729025	Unknown	AW116557	Unknown			AF252546	calcium calmodulin-dependent serine protein kinase (maguk family)	BE557760	cyp 8b	AW116367	Unknown	AW115853	chromosome 2 open reading frame 30
AI658014	lyric-like	AI641401	Unknown	BG729092	Unknown	AW116717	Unknown			AI657551	Unknown	AW116360	gpi-anchored membrane protein 1	BI672301	Unknown	BI983343	Unknown
AI666873	Unknown	AI641585	dc2 protein	BG739197	abc transporter moat-c	AW128190	nuclear protein localization 4 homolog			AI397344	Unknown	BM156917	Unknown	BI877696	Unknown	BI891290	prefoldin subunit 6
AI666882	eukaryotic translation initiation factorisoform 1	AI657747	seven transmembrane helix receptor	BG985505	id:ibd1247	AW128744	ribosomal protein l8			BI845682	Unknown	BG303814	Unknown	AF097479	protein tyrosinenon-receptor type 4	BI886200	sumo1 activating enzyme subunit 1
AI667156	Unknown	AI666873	Unknown	BI325825	pc4 and sfrs1 interacting protein 1	AW154232	Unknown			BG303991	Unknown	BI877640	Unknown	AF197880	novel proteintype ienveloping layer	BI888372	o-family 3
AI667323	riken cdna 2310016e02 gene	AI666882	eukaryotic translation initiation factorisoform 1	BI326318	nidogenisoform 2	AW154477	eorge syndrome critical region gene 8			AF002219	nodal homolog	BI705488	Unknown	BF717500	acyl-coenzyme a oxidasepalmitoyl	AW116343	hypoxia up-regulated 1
AI667533	Unknown	AI666923	Unknown	BI427811	loc565172 protein	AW154620	dead (asp-glu-ala-asp) box polypeptide 21			BG884450	Unknown	BM155683	Unknown	AW019239	Unknown	BM181685	Unknown
AI667586	a kinaseanchor protein 1	AI667323	riken cdna 2310016e02 gene	BI428904	spry domain containing 4	AW165240	prp3 pre-mrna processing factor 3 homolog			AW826598	novel proteinhuman cystatin	AF286375	na+ k+beta 1 polypeptide	BM103155	acetoacetyl-synthetase	BI888360	Unknown
AI667625	Unknown	AI667586	a kinaseanchor protein 1	BI473636	neuron navigator 2 isoform 2	AW170847	Unknown			AI667668	hyaluronan binding protein 2	AW826598	novel proteinhuman cystatin	AW279689	Unknown	BM005021	ubiquitin carboxyl-terminal esterase l3
AI667668	hyaluronan binding protein 2	AI667625	Unknown	BI475861	Unknown	AW171505	Unknown			AI545039	Unknown	BG304178	Unknown	BG305829	Unknown	AI942943	kdel (lys-asp-glu-leu) endoplasmic reticulum protein retention receptor 2
AI721290	Unknown	AI721290	Unknown	BI533374	Unknown	AW203049	e3 ubiquitin proteinhect domain1			BM155683	Unknown	BG891896	Unknown	AI601685	dual specificity phosphatase 5	BM101651	Unknown
AI721487	Unknown	AI721467	Unknown	BI671169	Unknown	AW232428	Unknown			BM095862	Unknown	AW076620	Unknown	AW078446	copine iii	BG985443	Unknown
AI721534	isoleucyl-trna synthetase	AI721487	Unknown	BI671282	low density lipoprotein receptor	AW232779	Unknown			AI544761	Unknown	BG303152	Unknown	AJ005692	signal transducer and activator of transcriptionisoform cra_a	AI667323	riken cdna 2310016e02 gene
AI721910	Unknown	AI721534	isoleucyl-trna synthetase	BI671378	Unknown	AW232795	Unknown			BI846207	Unknown	AF327373	nuclear receptor sub family5 group A member 5	BI979865	Unknown	BI889005	Unknown
AI722402	rna polymerase 1-1	AI721910	Unknown	BI672342	novel proteinvertebrate jumping translocation breakpoint	AW232860	Unknown			BI427833	novel protein	BF717695	stearoyl-desaturase	AJ011788	claudin 7	AW305657	proteasome26s1
AI722424	hla-b associated transcript 1	AI722402	rna polymerase 1-1	BI672949	ribosomal protein s27	AW279732	Unknown			AF198033	insulin-like growth factor binding protein 2	BE605389	nucleoside phosphorylase	AI331652	Unknown	AI883967	programmed cell death 11
AI722559	coagulation factor vii	AI722496	ribosomal rna processing 1 homolog b	BI673276	ribosome binding protein 1 homolog 180kda	AW280560	beta-globin			BI704181	epoxide hydrolasemicrosomalpartial	BG727954	Unknown	AW777445	chromosome fragility associated gene 1	AW165362	gnl3 protein
AI723269	prp19 pso4 pre-mrna processing factor 19 homolog	AI722559	coagulation factor vii	BI704225	Unknown	AW305461	Unknown			BG305441	cdc-like kinase 1	BM101567	Unknown	AW059221	peripheral myelin protein 22	AI884233	follistatin-like 1
AI793356	Unknown	AI722801	Unknown	BI705504	mitochondrial rrna methyltransferase 1 homolog	AW343076	isoform cra_a			BM101542	trithorax homologuepartial	BG883304	Unknown	BE015730	Unknown	AW175541	mannose-1
AI793600	ribophorin ii	AI723269	prp19 pso4 pre-mrna processing factor 19 homolog	BI709975	histidine triad nucleotide binding protein 2	AY007990	hairy and enhancer of split 6			AI667267	Unknown	BI880622	Unknown	BI840855	Unknown	BM095389	catsup protein
AI793745	wd repeat domain 3	AI723286	Unknown	BI840114	Unknown	AY050508	G protein-coupled receptor kinase 7 (grk7)			AI558492	Unknown	BI673715	Unknown	BI840692	Unknown	BG306295	heterogeneous nuclear ribonucleoprotein l
AI793770	signal peptidase complex subunit 2 homolog	AI793356	Unknown	BI842921	ribosomal protein s10	BE016510	splicingarginine serine-rich 6			BE017206	mitochondrial protein 18 kda	AF322072	selenoprotein p	BI473635	dehydrogenase reductase (sdr family) member 13	AW343510	Unknown
AI877506	nhp2 non-histone chromosome protein 2-like 1	AI793600	ribophorin ii	BI844162	Unknown	BE016522	Unknown			BI880357	Unknown	AI793384	Unknown	AF062643	pim-3 oncogene	BG306390	interleukin enhancer binding factor 2
AI878490	Unknown	AI793770	signal peptidase complex subunit 2 homolog	BI846219	Unknown	BE017895	ribosomal protein s5			AW116767	Unknown	AF252546	calcium calmodulin-dependent serine protein kinase (maguk family)	BG891983	Unknown	BI890108	minichromosome maintenance complex component 6
AI878720	dead (asp-glu-ala-asp) box polypeptide 51	AI793889	eukaryotic translation initiation factor 5b	BI866969	Unknown	BE556715	pellino 1			AI723126	Unknown	BI879550	Unknown	AF195050	proteasomeactivator subunit 3 (pa28 gamma ki)	BI891704	Unknown
AI883721	mtdh protein	AI877506	nhp2 non-histone chromosome protein 2-like 1	BI867474	Unknown	BE558108	a kinaseanchor protein9			BG305445	Unknown	BI882153	Unknown	BG305295	Unknown	AF406784	vitellogenin 1
AI883967	programmed cell death 11	AI877538	wd repeat domain 61	BI868001	Unknown	BF718229	Unknown			AW019791	dihydropyrimidine dehydrogenase	AW420898	Unknown	AW422444	solute carrier family 9 (sodium hydrogen exchanger)member 3 regulator 1	AI641146	eukaryotic translation initiation factorsubunit 1 alpha
AI884026	(dna directed) polypeptide b	AI877753	Unknown	BI876856	eukaryotic translation initiation factorisoform 1	BG303060	atp-bindingsub-familymember 10			AW019651	sex hormone binding globulin	BG883236	Unknown	AW595044	hydroxysteroid (17-beta) dehydrogenase 12	BI884186	Unknown
AI884058	Unknown	AI878036	Unknown	BI877644	zgc:165381 protein	BG303152	Unknown			BM186492	Unknown	BM005061	Unknown	BM070524	Unknown	AW171012	wd repeat domain 12
AI884112	Unknown	AI878720	dead (asp-glu-ala-asp) box polypeptide 51	BI880658	histidine triad nucleotide binding protein 1	BG303246	expressed sequence aw209491			BM185913	Unknown	BI885768	Unknown	AI641495	Unknown	BI887324	solute carrier familymember 1
AI884272	nucleolar protein familymember 2	AI883253	Unknown	BI880958	pol-like protein	BG303445	transmembrane 9 superfamily protein member 4			AW421100	Unknown	AW019312	Unknown	BF937638	mid1 interacting g12-like protein	BI562940	Unknown
AI942916	Unknown	AI883343	Unknown	BI886981	Unknown	BG303491	Unknown			BE557760	cyp 8b	BM185124	cytochrome P450 CYP2X12 similar to human cyp 2d6	AF254638	vitellogenin 3, phosvitinless	BI887500	Unknown
AI942943	kdel (lys-asp-glu-leu) endoplasmic reticulum protein retention receptor 2	AI883362	sec22 vesicle trafficking1	BI888732	Unknown	BG303501	Unknown			AW421216	Unknown	BG883396	Unknown	BE605389	nucleoside phosphorylase	BG306038	proteasomealpha3
AI942949	solute carrier family 25 (carnitine acylcarnitine translocase)member 20	AI883967	programmed cell death 11	BI889697	gtp-binding protein alphagna	BG306404	Unknown			AI723098	Unknown	BM095252	f-box protein 15	BI982770	Unknown	AW165096	signal recognition particle 72
AI942954	Unknown	AI884048	Unknown	BI890334	Unknown	BG306440	Unknown			BM183334	Unknown	AW128527	erbb receptor feedback inhibitor 1	BI880045	small subunit 1	BI877691	pitrilysin metalloproteinase 1
AI957427	Unknown	AI884058	Unknown	BI890906	ribosomal protein l28	BG728452	Unknown			BE200777	cyclin G2	AF248042	cyp 2J28	AI657624	elongation factor-2 kinase	BF717676	chromosome 20 open reading frame 116
AI957850	Unknown	AI884112	Unknown	BI891276	kinesin family member 15	BG728588	Unknown			BI673715	Unknown	BG302998	aldehyde dehydrogenase familysubfamily a1	BI891674	15-hydroxyprostaglandin dehydrogenase	BM071664	cgi-140 protein
AI958656	jagunal homolog 1	AI884272	nucleolar protein familymember 2	BI891318	Unknown	BG728648	Unknown			BE016087	Unknown	AW232428	Unknown	AF359426	claudin 4	AW344134	Unknown
AI959512	serum response factor binding protein 1	AI942557	ribosome binding protein 1 homolog 180kda	BI891993	wu:fa96d07	BG729002	Unknown			AJ236882	apolipoprotein e	BM185013	Unknown	BI892229	cd9 antigen	BF717944	family with sequence similarity member c
AI959558	family with sequence similarity 46, member C	AI942943	kdel (lys-asp-glu-leu) endoplasmic reticulum protein retention receptor 2	BI892084	Unknown	BG729025	Unknown			AF283813	Cyp2K6	BE605347	Unknown	AF291663	epididymal secretory protein e1	AI497414	heterogeneous nuclear ribonucleoprotein h2
AI959659	dead (asp-glu-ala-asp) box polypeptide 49	AI942949	solute carrier family 25 (carnitine acylcarnitine translocase)member 20	BI981180	Unknown	BG729092	Unknown			AI584257	Unknown	AI667668	hyaluronan binding protein 2	BI673466	Unknown	BI673358	Unknown
AI964216	ribosomal protein s9	AI942954	Unknown	BI983747	integrin beta 1 binding protein 3	BG883236	Unknown			BI845297	Unknown	AI588395	Unknown	BM025955	Unknown	AF210645	lsm2u6 small nuclear rna associated
AI964231	utp20 protein	AI958656	jagunal homolog 1	BM023958	zinc fingermultitype 2	BI325825	pc4 and sfrs1 interacting protein 1			AF327373	nuclear receptor sub family5 group A member 5	AI721340	Unknown	BI885802	Unknown	AI723286	Unknown
AI964258	eukaryotic translation initiation factorsubunit c	AI959558	family with sequence similarity 46, member C	BM025881	Unknown	BI326318	nidogenisoform 2			BI983581	Unknown	AF295804	rho-coiled-coil containing protein kinase 2	AI667515	Unknown	X87581	cyclin d1
AI964375	dead (asp-glu-ala-asp) box polypeptide 56	AI964216	ribosomal protein s9	BM070561	Unknown	BI428904	spry domain containing 4			BI839810	poly a bindingcytoplasmic 1 b	AI544779	Unknown	BG985722	alpha peptide	BI878078	Unknown
AI965225	ribophorin i	AI964231	utp20 protein	BM072114	Unknown	BI473395	complement factor b			AI477667	o-family 3	AI641505	Unknown	BG304331	Unknown	BM156973	Unknown
AI965247	Unknown	AI964258	eukaryotic translation initiation factorsubunit c	BM095304	sh3-domain binding protein 4	BI475861	Unknown			BI891791	Unknown	AW232145	Unknown	AI793436	Unknown	BE605880	Unknown
AI965251	Unknown	AI964306	developmentally regulated gtp binding protein 2	BM103340	polybindingcytoplasmic 1	BI533374	Unknown			AW019557	Unknown	BI886468	Unknown	AW115598	Unknown	AI666873	Unknown
AJ007742	patched homolog 1	AI964375	dead (asp-glu-ala-asp) box polypeptide 56	BM183955	Unknown	BI671169	Unknown			AI601390	Unknown	AY007434	lunatic fringe	BI673676	Unknown	BI474896	eukaryotic translation initiation factor 4isoform cra_c
AJ278269	nothepsin, cathepsin e	AI965247	Unknown	BM184122	Unknown	BI671282	low density lipoprotein receptor			AA494800	Unknown	BI429216	keratin 19	AW455046	phospholemman precursor	AI641369	Unknown
AW019041	Unknown	AI965269	ufm1-specific protease 2	BM185314	unc-50 homolog	BI672086	light chain 4			BM036395	cd209e antigen	BI670989	Unknown	BI888920	ubiquitin-conjugating enzyme e2 variant 2	AW232296	barrier to autointegration factor 1
AW019091	Unknown	AJ007742	patched homolog 1	L35587	heat shock protein 90-beta	BI672342	novel proteinvertebrate jumping translocation breakpoint			AW115525	Unknown	BM070924	Unknown	BM156813	Unknown	BM184017	yip1 interacting factor homolog a
AW019428	Unknown	AJ278269	nothepsin, cathepsin e	L47669	eukaryotic translation elongation factor 1 alpha 1	BI672949	ribosomal protein s27			BI983014	Unknown	AJ007742	patched homolog 1	AW059054	Unknown	BI867066	stress-associated endoplasmic reticulum protein 1
AW019573	nidogen 1	AW019091	Unknown	Down-regulated		BI673276	ribosome binding protein 1 homolog 180kda			AI477367	Unknown	AI877570	lysophospholipase isoform 2	BM095399	Unknown	AW059389	coiled-coil domain containing 72
AW019613	Unknown	AW019266	Unknown	AA494925	Unknown	BI704225	Unknown			AI545489	Unknown	BM083968	Unknown	AW154724	calpastatin long	BI891684	Unknown
AW019809	Unknown	AW019428	Unknown	AA495040	Unknown	BI705504	mitochondrial rrna methyltransferase 1 homolog			AI588190	Unknown	AF130459	transient receptor potential cationsubfamilymember 4 associated protein	BF717356	proline dehydrogenase1	BI890610	family with sequence similaritymember a
AW019847	Unknown	AW019573	nidogen 1	AA606101	hydroxypyruvate isomerase homolog	BI709566	Unknown			AI497234	nadhquinone 2	AF395113	ankyrin repeat domain 6	BI887184	elongation of very long chain fatty acids-like 6	AA494880	ebna1 binding protein 2
AW058828	Unknown	AW019613	Unknown	AF097479	protein tyrosinenon-receptor type 4	BI709715	Unknown			AI384840	Unknown	AI544761	Unknown	BI670896	low density lipoprotein receptor	BE202229	protein phosphatase 2 (formerly 2a)catalyticbeta isoform
AW059220	ribosomal rna processing 15 homolog	AW019809	Unknown	AF197880	novel proteintype ienveloping layer	BI840114	Unknown			BI842903	Unknown	AF194333	insulin-like growth factor 2	BM026607	Unknown	BI885268	Unknown
AW059316	guanine nucleotide binding3	AW019847	Unknown	AF203736	cyclin-dependent kinase 5	BI842921	ribosomal protein s10			BI842492	Unknown	AI657601	Unknown	AW058850	Unknown	BI879794	Unknown
AW077136	Unknown	AW058780	nucleolar protein with mif4g domain 1	AF220435	steroidogenic acute regulatory protein (star)	BI843142	transmembrane protein 18			BI842839	peripheral-type benzodiazepine receptor	AI588354	Unknown	BI882244	sulfide quinone reductase-like	BM103874	ran gtpase activating protein 1
AW077193	Unknown	AW059220	ribosomal rna processing 15 homolog	AF273220	caspase 8	BI844162	Unknown			BM095420	Unknown	AW466558	Unknown	BI865754	Unknown	BG729177	Unknown
AW077675	transmembrane emp24 protein transport domain containing 5	AW059266	coiled-coil domain containing 25	AF301264	hairy-related 9	BI844240	pyruvate dehydrogenasecomponent x			AI477212	zgc:136957 protein	AF052245	forkhead box a2	BI984759	polybinding protein interacting protein 2b	BI886847	proteasome (prosome macropain) subunit beta type 4
AW115809	eukaryotic translation initiation factorsubunit 352kda	AW059316	guanine nucleotide binding3	AF359426	claudin 4	BI846219	Unknown			BI877661	Unknown	AW154232	Unknown	BI983343	Unknown	AW344168	atpase type 13a1
AW115857	Unknown	AW077136	Unknown	AF359432	claudin 3	BI866948	Unknown			AI545999	sex hormone-binding globulin	AW203146	sid1 transmembranememberisoform cra_f	BI840953	Unknown	AI601583	bystin-like
AW116000	set domain-containing protein 8	AW077193	Unknown	AF428098	cadherin 17	BI866969	Unknown			AW059458	Unknown	BI706478	ffa-1 protein	AI384854	Unknown	AW116285	Unknown
AW116039	rna polymerase i polypeptide b isoform 2	AW077675	transmembrane emp24 protein transport domain containing 5	AI330992	leucine zipper transcription factor-like 1	BI867169	Unknown			BE201310	notch homolog 2	AW116949	Unknown	AI931007	Unknown	BI885253	proteasomealpha type 5
AW116147	atp-bindingsub-family emember 1	AW078163	exosome component 6	AI354118	transmembrane protein 108	BI867474	Unknown			AI878254	Unknown	AF295407	alcohol dehydrogenase 8a	AW421160	Unknown	BM103793	transmembrane protein 48
AW116284	tumor rejection antigen1	AW115809	eukaryotic translation initiation factorsubunit 352kda	AI384591	Unknown	BI876856	eukaryotic translation initiation factorisoform 1			BG892475	Unknown	AW170960	aldehyde dehydrogenase 8member a1	AI878649	Unknown	AW233726	Unknown
AW116306	cisplatin resistance related protein crr9p	AW115853	chromosome 2 open reading frame 30	AI397289	Unknown	BI878013	gpkow_brare g patch domain and kow motifs-containing protein (protein t54-like)			AW115804	Unknown	AI584986	Unknown	AF301264	hairy-related 9	BI890247	Unknown
AW116453	eukaryotic translation initiation factor 4isoform cra_c	AW115857	Unknown	AI437190	Unknown	BI878666	Unknown			BI429445	Unknown	BI709715	Unknown	AW595487	s100 calcium binding protein a4	BG727383	Unknown
AW116649	protein kinase c substrate 80k-h	AW115906	Unknown	AI544627	Unknown	BI878952	Unknown			AI477651	loc733412 protein	BM184190	cdc42 effector protein (rho gtpase binding) 4	AF210645	lsm2u6 small nuclear rna associated	BI866818	mitochondrial ribosomal protein s23
AW116722	digestive-organ expansion factor	AW115946	uso1vesicle docking protein	AI545824	Unknown	BI880304	cleavage and polyadenylation specific factor 3-like			BI892074	ser arg-related nuclear matrix protein	AI641073	Unknown	U27121	mid1 interacting g12-like protein	AI558431	Unknown
AW116923	Unknown	AW116147	atp-bindingsub-family emember 1	AI558301	Unknown	BI881709	Unknown			BI879550	Unknown	AW116767	Unknown	AW077163	Unknown	BI878043	Unknown
AW117050	eukaryotic translation initiation factor 4b	AW116159	Unknown	AI584292	proteasome26s4	BI888732	Unknown			AI657601	Unknown	BF717552	Unknown	BM082820	Unknown	BM181827	signal recognition particleb subunit
AW128279	solute carrier familymember 8	AW116232	Unknown	AI584486	Unknown	BI888759	storkhead box 2			AW116360	gpi-anchored membrane protein 1	AI477963	Unknown	BI980199	translocase of inner mitochondrial membrane 8 homolog b	AW116597	subfamilymember 1
AW128380	Unknown	AW116281	n-acetyltransferase 10	AI584504	Unknown	BI889697	gtp-binding protein alphagna			BI891596	Unknown	BF718229	Unknown	BG305844	Unknown	BG303575	eukaryotic translation initiation factor 5
AW133729	solute carrier family 30 (zinc transporter)member 7	AW116284	tumor rejection antigen1	AI588580	Unknown	BI889982	chromosome 3 open reading frame 10			BG304178	Unknown	AI584220	Unknown	U08870	mhc class ii antigen	BI672229	Unknown
AW153364	progesterone receptor membrane component 2	AW116306	cisplatin resistance related protein crr9p	AI601685	dual specificity phosphatase 5	BI890906	ribosomal protein l28			BI705488	Unknown	AI722301	Unknown	BG728805	Unknown	BM183879	Unknown
AW154302	trna-methyltransferase subunit trm61	AW116346	chaperonin containingsubunit 2	AI667403	Unknown	BI891136	u2 small nuclear rna auxiliary factor 2a			AF114830	invariant chain-like protein 1	AW019331	Unknown	BI879794	Unknown	BM072353	d19bwg1357e protein
AW154321	ccaat enhancer binding protein zeta	AW116627	Unknown	AI667676	serine protease prss22	BI891276	kinesin family member 15			AW232635	Unknown	BM023958	zinc fingermultitype 2	AF286375	na+ k+beta 1 polypeptide	BM024640	neural precursor celldevelopmentally down-regulated 8
AW154324	rab5-interacting protein	AW116649	protein kinase c substrate 80k-h	AI722339	Unknown	BI891492	Unknown			BM095252	f-box protein 15	AI721951	Unknown	BI889609	Unknown	AI884272	nucleolar protein familymember 2
AW154481	Unknown	AW116923	Unknown	AI722650	novel proteinhuman egf lag seven-pass g-type receptor 1 cadherin	BI891665	matrin 3 isoform 6			AI877683	loc567732 protein	AI558492	Unknown	AW184055	mhc class i antigen	BM035366	thioesterase superfamily member 2
AW154524	trm5 trna methyltransferase 5 homolog	AW117050	eukaryotic translation initiation factor 4b	AI793495	Unknown	BI892084	Unknown			BI981242	Unknown	BM103911	Unknown	BM072402	Unknown	BM184284	Unknown
AW154642	20s rrnahomolog	AW128279	solute carrier familymember 8	AI793532	Unknown	BI897147	zgc:158463 protein			BI839784	Unknown	BM185282	novel protein	BF718032	loc407663 protein	BG891864	carboxypeptidasepolypeptide 1
AW165096	signal recognition particle 72	AW128334	arginyl-trna synthetase	AI793540	novel protein	BI979927	flj11273 protein			BG305295	Unknown	AB032416	c-terminal binding protein 2	AF428098	cadherin 17	BI890491	dead (asp-glu-ala-asp) box polypeptide 39
AW165160	peroxisomal membrane protein 4	AW128380	Unknown	AI793791	Unknown	BI980068	l-3-hydroxyacyl-coenzyme ashort chain			AF291663	epididymal secretory protein e1	BI866948	Unknown	AW421050	Unknown	AY029527	sec61 alpha 1 subunit
AW165362	gnl3 protein	AW128619	g1 to s phase transition 1	AI794071	Unknown	BI980180	Unknown			BI886981	Unknown	AI354050	loc566702 protein	AI667676	serine protease prss22	AW116127	elongation factor tu gtp binding domain containing 2
AW171011	protein-interferon-inducible double stranded rna dependentrepressor of (p58 repressor)	AW133729	solute carrier family 30 (zinc transporter)member 7	AI878649	Unknown	BI981180	Unknown			AW133873	hydroxy-delta-5-steroid3 beta- and steroid delta-isomerase 7	BF717453	novel protein containing multiple sushi domains (scr repeat)	BI880905	Unknown	BM103206	thymocyte nuclear protein 1
AW171012	wd repeat domain 12	AW153364	progesterone receptor membrane component 2	AI878735	Unknown	BI982718	ribosomal protein l39			AW174218	loc560651 protein	AY007990	hairy and enhancer of split 6	BI428155	Unknown	AI965247	Unknown
AW171085	autosomal recessive 1a	AW154324	rab5-interacting protein	AI878774	Unknown	BI983522	Unknown			BM185013	Unknown	BG985730	Unknown	BM071290	Unknown	AW116147	atp-bindingsub-family emember 1
AW171158	Unknown	AW154524	trm5 trna methyltransferase 5 homolog	AI882893	Unknown	BI983747	integrin beta 1 binding protein 3			BG891896	Unknown	BE201310	notch homolog 2	AF184245	elav-like 1 (hu antigen r)	AW344187	Unknown
AW171501	Unknown	AW154642	20s rrnahomolog	AI883827	Unknown	BI984272	Unknown			AW116668	complement componentbeta subunit	AW466582	Unknown	BM070924	Unknown	BM103927	Unknown
AW171554	nucleolar protein family 6 (rna-associated)	AW154707	Unknown	AI884239	Unknown	BM023958	zinc fingermultitype 2			BI891489	Unknown	AI883979	Unknown	AI667249	pyruvateliver and rbc	BI888861	small nuclear ribonucleoprotein polypeptide a
AW171610	peroxisome proliferator receptor gamma coactivator-related 1	AW154725	Unknown	AI931007	Unknown	BM025209	astrotactin 1			AF231128	Dap1b (dap1b)	AW595467	Unknown	AW422167	degenerative spermatocyte homolog 2lipid desaturase	BI897366	peptidyl prolyl isomerase h
AW174595	signal peptidase complex subunit 3	AW154792	nucleolar complex associated 3 homolog	AI943210	mgc83560 protein	BM025881	Unknown			BI843324	probable g-protein coupled receptor 125	BF156623	uncoupling protein 4	AI793730	Unknown	BM157210	rna polymerase ii associated protein 1
AW175471	Unknown	AW165096	signal recognition particle 72	AI958597	Unknown	BM026566	alpha peptide			BM083967	Unknown	AI588209	Unknown	BI896378	alpha 2a pancreatic	BI887166	cleavage and polyadenylation specifity factor protein
AW175541	mannose-1	AW165160	peroxisomal membrane protein 4	AI958611	heavy polypeptidenon-muscle	BM070561	Unknown			AW420694	Unknown	AF027596	tolloid-like 2	BI839810	poly a bindingcytoplasmic 1 b	BI979263	Unknown
AW203169	ribosomal protein l27a	AW165362	gnl3 protein	AJ011788	claudin 7	BM071885	Unknown			AW420304	Unknown	AJ236882	apolipoprotein e	Down-regulated		AI793850	wu:fc55b04
AW232181	integral membrane protein 1	AW171012	wd repeat domain 12	AJ301601	phosphoglycerate mutase 1	BM072114	Unknown			BI841916	chromosome 20 open reading frame 149	AF375871	myeloid ecotropic viral integration site 1 isoform 5	BM071695	glutamate kainate 1	BI979115	homology subfamily a member 5
AW232702	Unknown	AW171063	trh3 protein	AJ301602	protein phosphatase 2 (formerly 2a)catalyticalpha isoform	BM095304	sh3-domain binding protein 4			BM185382	Unknown	AW422929	novel protein	AI204734	low density lipoprotein receptor	BI889078	high density lipoprotein-binding protein (vigilin)
AW232798	Unknown	AW171089	protein phosphatase 2 (formerly 2a)regulatory subunitbeta isoform	AW018735	type ii	BM095971	Unknown			AI353506	cd9 antigen	BM005075	alcohol dehydrogenase 8a	AI878490	Unknown	BI672419	ribosome binding protein 1 homolog 180kda
AW233719	steroid 5 alpha-reductase 3	AW171158	Unknown	AW018954	Unknown	BM103340	polybindingcytoplasmic 1			AI959507	Unknown	BE017682	glycine n-methyltransferase	AI588251	Unknown	BI889701	zh1 protein
AW280179	utp11-u3 small nucleolar	AW171167	mitochondrial ribosomal protein l9	AW058850	Unknown	BM156154	ribosomal protein s26			BI981470	GTP cyclohydrolase I feedback regulator	AI522347	Unknown	AI397370	Unknown	BI983894	mitochondrial ribosomal protein s34
AW281710	Unknown	AW171517	Unknown	AW059054	Unknown	BM182849	Unknown			BI704334	Unknown	AW019573	nidogen 1	AW305461	Unknown	AI884048	Unknown
AW342840	Unknown	AW171554	nucleolar protein family 6 (rna-associated)	AW076762	n-myc (and stat) interactor	BM183955	Unknown			BG729092	Unknown	AI657551	Unknown	BM036797	Unknown	L03398	retinoic acidalpha
AW343510	Unknown	AW171610	peroxisome proliferator receptor gamma coactivator-related 1	AW077123	Unknown	BM185060	Unknown			BE017682	glycine n-methyltransferase	AA494800	Unknown	AI878097	Unknown	BG303151	novel protein
AW343536	lysosomal alpha-mannosidase	AW174595	signal peptidase complex subunit 3	AW077483	phosphoglycerate kinase 1	BM185314	unc-50 homolog			AW279732	Unknown	BE605300	Unknown	BM186358	ras homolog genemember t1	BI888186	proteasome maturation protein
AW343764	dead (asp-glu-ala-asp) box polypeptide 18	AW174857	proteasome26satpase 2	AW115582	transmembraneserine 4	L47669	eukaryotic translation elongation factor 1 alpha 1			AF194333	insulin-like growth factor 2	AI667403	Unknown	BI866366	Unknown	BI979906	fk506 binding protein 2
AW344030	leucine rich repeat containing 47	AW175471	Unknown	AW115633	ras-gtpase activating protein sh3 domain-binding proteinisoform cra_a	U24225	snail2; snail homolog 1b			AI667403	Unknown	BI845682	Unknown	BM072082	Unknown	BG985681	15 kda selenoprotein
AW344063	wu:fi73e02	AW175541	mannose-1	AW115636	Unknown	U62898	ALX; visual system homeobox 2 protein			AW116949	Unknown	BI709646	Unknown	BE556996	Unknown	AI942983	Unknown
AW344078	Unknown	AW202620	mitochondrial ribosomal protein l20	AW115860	Unknown	Down-regulated				AI601284	Unknown	BI877930	Unknown	BG985512	Unknown	AI588306	large subunit gtpase 1 homolog
AW344168	atpase type 13a1	AW202784	cysteinyl-trna synthetase	AW116095	malic enzymenadp(+)-mitochondrial	AA494925	Unknown			AI588172	Unknown	AW019651	sex hormone binding globulin	AW280560	beta-globin	AW019266	Unknown
AW420396	Unknown	AW203003	Unknown	AW116367	Unknown	AA495040	Unknown			BI882477	Unknown	BI877561	Unknown	BE557200	Unknown	BI882795	Unknown
AW420722	family with sequence similaritymember b	AW203146	sid1 transmembranememberisoform cra_f	AW116709	semaphorin 4e	AA605937	carboxypeptidase x 2 (m14 family)			BM154135	Unknown	AI601808	Unknown	BI475924	Unknown	BI671269	Unknown
AW420849	Unknown	AW203151	u2 snrnp auxiliary factor small subunit	AW128470	glycine dehydrogenase	AA606101	hydroxypyruvate isomerase homolog			AI626138	Unknown	BI896418	glycine amidinotransferase (l-arginine:glycine amidinotransferase)	AW342818	Unknown	BI982923	isoform cra_b
AW420900	Unknown	AW203169	ribosomal protein l27a	AW154679	Unknown	AF097479	protein tyrosinenon-receptor type 4			BM103911	Unknown	AI667496	Unknown	BG305537	Unknown	BG303462	Unknown
AW422579	isocitrate dehydrogenase 2 (nadp+)mitochondrial	AW232181	integral membrane protein 1	AW154724	calpastatin long	AF184245	elav-like 1 (hu antigen r)			AI385059	Unknown	BG304220	dimethylanaline monooxygenase-like	AI883911	Unknown	BI878967	apoptosis antagonizing transcription factor
AW466547	asparagine-linked glycosylation 6 homolog (alpha--glucosyltransferase)	AW232422	Unknown	AW154782	Unknown	AF197880	novel proteintype ienveloping layer			BM025955	Unknown	BI844162	Unknown	AW019798	loc407646 protein isoform 1	BG308920	Unknown
AW466558	Unknown	AW232702	Unknown	AW202804	Unknown	AF209468	rh-like glycoprotein			BM034693	Unknown	BI842839	peripheral-type benzodiazepine receptor	BM154293	Unknown	BI887935	Unknown
AW567145	Unknown	AW233637	Unknown	AW343547	Unknown	AF260240	claudin 7			BI984759	polybinding protein interacting protein 2b	AI545999	sex hormone-binding globulin	AW419957	rh type b glycoprotein	BI673308	mgc81019 protein
AW777332	asparagine-linked glycosylation 5 homolog (dolichyl-phosphate beta-glucosyltransferase)	AW233719	steroid 5 alpha-reductase 3	AW343713	Unknown	AF301264	hairy-related 9			BM156917	Unknown	BI710281	zinchit domain containing 1	AI878068	ribosomal protein l14	BI867305	Unknown
AW777533	Unknown	AW233726	Unknown	AW419561	aspartate aminotransferase	AF359426	claudin 4			AW344246	Unknown	Down-regulated		BI430233	Unknown	AI641174	vesicle transport-related protein
AW826477	Unknown	AW279682	novel protein	AW419777	fibrinogen-like 2	AF428098	cadherin 17			AF116539	iclp2 protein	AI884233	follistatin-like 1	BM095268	atdomain containing 3a	BI846346	loc389203 protein
AW826598	novel proteinhuman cystatin	AW280171	polymeraseii (dna directed) polypeptide f	AW420737	Unknown	AI330992	leucine zipper transcription factor-like 1			BI896260	mgc107895 protein	BI891290	prefoldin subunit 6	BI877681	Unknown	BI896300	coatomer proteinsubunit beta 2 (beta prime)
AW826723	coenzyme q2prenyltransferase	AW282124	Unknown	AW421080	Unknown	AI331652	Unknown			BI671189	Unknown	AI497414	heterogeneous nuclear ribonucleoprotein h2	AI437329	Unknown	BG985784	c21orf57 isoform a protein
AY029527	sec61 alpha 1 subunit	AW342840	Unknown	AW421160	Unknown	AI354118	transmembrane protein 108			BG883236	Unknown	AI942943	kdel (lys-asp-glu-leu) endoplasmic reticulum protein retention receptor 2	BI671376	Unknown	BM156926	surfeit 6
AY029577	x-box binding protein 1	AW343510	Unknown	AW422167	degenerative spermatocyte homolog 2lipid desaturase	AI384591	Unknown			AI878643	Unknown	AI721419	Unknown	AW422593	ae binding protein 2	BM095259	heat repeat containing 3
BE017542	Unknown	AW343764	dead (asp-glu-ala-asp) box polypeptide 18	AW422444	solute carrier family 9 (sodium hydrogen exchanger)member 3 regulator 1	AI385059	Unknown			AW420695	Unknown	AW059389	coiled-coil domain containing 72	BG882978	Unknown	AW154707	Unknown
BE017873	Unknown	AW343883	heat repeat containing 1	AW422974	zinc finger protein 227	AI437190	Unknown			BM184190	cdc42 effector protein (rho gtpase binding) 4	BM186753	cytochrome c oxidase, subunit VIIa 2	BI866335	Unknown	BI673487	Unknown
BE200811	Unknown	AW344063	wu:fi73e02	AW455045	tropomyosin 4	AI544627	Unknown			BM181863	non-metastatic cellsprotein expressed in	BI888639	anaphase promoting complex subunit 2	AI722087	cyp 2K7	AF067429	wingless-type mmtv integration sitemember 11
BE201475	Unknown	AW344078	Unknown	AW455046	phospholemman precursor	AI545824	Unknown			BI877930	Unknown	AF395739	lag1ceramide synthase 2	AI545472	Unknown	BI890050	novel proteinvertebrate adp-ribosyltransferase (nad+ poly (adp-ribose) polymerase)
BE557308	chaperonin subunit 7	AW344134	Unknown	AW466751	g protein gamma-5 subunit	AI558301	Unknown			AW018623	atp-bindingsub-family gmember 2	BI534308	mitochondrial ribosomal protein l28	AI722900	lysyl oxidase-like 2	AW232317	Unknown
BE557668	eukaryotic translation elongation factor 1 beta 2	AW344168	atpase type 13a1	AW826484	Unknown	AI558330	Unknown			AI723139	kininogen 1	AW058859	Unknown	BI980068	l-3-hydroxyacyl-coenzyme ashort chain	BM037469	small nuclear ribonucleoprotein d3
BE605510	mitochondrial ribosomal protein l2	AW344187	Unknown	AW826565	Unknown	AI584259	Unknown			BI705660	target of myb1	BI879454	outer dense fiber of sperm tails 2	BM103836	Unknown	AW115691	platelet-activating factorisoformbeta1 subunit
BE606166	ring finger protein 7	AW420722	family with sequence similaritymember b	BE015730	Unknown	AI584504	Unknown			BM184163	Unknown	BM026390	Unknown	BI475907	Unknown	BI884788	adenine phosphoribosyltransferase
BE693164	Unknown	AW422579	isocitrate dehydrogenase 2 (nadp+)mitochondrial	BE017365	beta-carotene15-dioxygenase 2	AI588580	Unknown			BI890045	Unknown	BI880261	Unknown	BI673559	Unknown	AI666882	eukaryotic translation initiation factorisoform 1
BF158286	brain protein 16	AW466547	asparagine-linked glycosylation 6 homolog (alpha--glucosyltransferase)	BE557263	annexin a4	AI601685	dual specificity phosphatase 5			U93468	glucocorticoid receptor	BI884186	Unknown	AW019573	nidogen 1	AW342840	Unknown
BF158448	loc553492 protein	AW466735	rad50-interacting protein 1	BF717356	proline dehydrogenase1	AI641097	adrenergic, alpha-1A-, receptor			BI896258	beta-galactosidase alpha peptide	BM005021	ubiquitin carboxyl-terminal esterase l3	AW282121	cytochrome c oxidase subunit Vaa	AF196345	catsup protein
BF717436	family with sequence similaritymember c	AW567145	Unknown	BF717644	11-beta-hydroxysteroid dehydrogenase type 3	AI641141	Unknown			BI880063	cell line derived transforming sequence	BI888861	small nuclear ribonucleoprotein polypeptide a	L47669	eukaryotic translation elongation factor 1 alpha 1	AI444494	Unknown
BF717676	chromosome 20 open reading frame 116	AW595330	coiled-coil domain containing 56	BF717695	stearoyl-desaturase	AI667403	Unknown			BG303273	Unknown	BI877691	pitrilysin metalloproteinase 1	AI722559	coagulation factor vii	AI444338	glutaredoxin 3
BF717943	low density lipoprotein receptor	AW777332	asparagine-linked glycosylation 5 homolog (dolichyl-phosphate beta-glucosyltransferase)	BF717767	glycerol kinase	AI667547	Unknown			BI982810	Unknown	BI890771	prefoldin 1	BI843197	Unknown	BI890735	chromosome 6 open reading frame 66
BF717944	family with sequence similarity member c	AW826477	Unknown	BF717769	type ii	AI667676	serine protease prss22			BE017795	paraoxonase 2	AW171063	trh3 protein	AW019064	Unknown	AY029577	x-box binding protein 1
BF718032	loc407663 protein	AW826598	novel proteinhuman cystatin	BG305274	Unknown	AI722339	Unknown			BM071290	Unknown	AF273739	heat shock 10kda protein 1 (chaperonin 10)	AI106133	ribosomal protein l38	BI892172	chromosome 12 open reading frame 31
BF718139	mannose-1-phosphate guanylyltransferase	AW826723	coenzyme q2prenyltransferase	BG305829	Unknown	AI722650	novel proteinhuman egf lag seven-pass g-type receptor 1 cadherin			AF202053	non-metastatic cellsproteinexpressed in	BM104683	small nuclear ribonucleoprotein d3	AW019047	Unknown	BG729232	developmentally regulated gtp binding protein 1
BG302599	Unknown	AY029527	sec61 alpha 1 subunit	BG306386	Unknown	AI722764	core 2 beta--n-acetylglucosaminyltransferase 3			AI878441	Unknown	BM157248	ubiquitin-like 5	AW170847	Unknown	AI957786	histidyl-trna synthetase
BG303151	novel protein	AY029529	translocation associated membrane protein 1	BG727080	Unknown	AI793436	Unknown			AW165251	membrane-bound transcription factorsite 1	AI722424	hla-b associated transcript 1	BI325825	pc4 and sfrs1 interacting protein 1	AW116649	protein kinase c substrate 80k-h
BG303177	loc793295 protein	AY029577	x-box binding protein 1	BG728552	Unknown	AI793495	Unknown			BF717503	antithrombin iii	BI843250	sub1 homolog	BG306109	Unknown	BM156788	sco cytochrome oxidase deficient homolog 1
BG303560	chaperonin containingsubunit 4	AY034614	sec61 alpha 1 subunit	BG728555	Unknown	AI793532	Unknown			BM185282	novel protein	BG306390	interleukin enhancer binding factor 2	AW116946	hydroxyacyl-coenzyme a dehydrogenase 3-ketoacyl-coenzyme a thiolase enoyl-coenzyme a hydratase (trifunctional protein)alpha subunit	AF349412	estrogen receptor alpha
BG303704	5-methyltetrahydrofolate-homocysteine methyltransferase	BE017542	Unknown	BG728805	Unknown	AI793540	novel protein			BM183918	Unknown	BM184151	glutamic-oxaloacetic transaminasemitochondrial (aspartate aminotransferase 2)	AI942949	solute carrier family 25 (carnitine acylcarnitine translocase)member 20	AW116327	replication protein70kda
BG304331	Unknown	BE200811	Unknown	BG891983	Unknown	AI878643	Unknown			AI877570	lysophospholipase isoform 2	BI891707	transcription elongation factor bpolypeptide 1	AW173869	ubiquitin-conjugating enzyme e2r 2	BI878825	Unknown
BG305296	brca2 and cdkn1a interacting protein	BE201475	Unknown	BG892008	Unknown	AI878649	Unknown			BI886024	f-box only protein 22	BM181832	growth arrest and dna-damage-gamma interacting protein 1	BM025903	eukaryotic translation initiation factor 43	AI330980	proteasomebeta1
BG305537	Unknown	BE201546	Unknown	BG985722	alpha peptide	AI878735	Unknown			BI673966	ring finger protein 130	BI533160	small nuclear ribonucleoprotein polypeptide g	AF097875	dna (cytosine-5-)-methyltransferase	U40931	paired box 9
BG305760	glutamyl-prolyl-trna synthetase	BE556846	eukaryotic translation initiation factorsubunit g	BG985836	Unknown	AI878774	Unknown			AW421048	Unknown	BM023731	Unknown	BI671189	Unknown	BI533270	Unknown
BG305800	Unknown	BE557308	chaperonin subunit 7	BI428155	Unknown	AI882893	Unknown			AI667204	Unknown	AI584590	Unknown	AW116322	acetyl-coenzyme a acyltransferase 2 (mitochondrial 3-oxoacyl-coenzyme a thiolase)	BM104683	small nuclear ribonucleoprotein d3
BG306110	Unknown	BE557668	eukaryotic translation elongation factor 1 beta 2	BI475983	Unknown	AI883827	Unknown			BE605389	nucleoside phosphorylase	AW305814	mitochondrial ribosomal protein l24	BG305925	Unknown	BM183157	similar to nucleolar protein 7, 27kDa
BG306156	Unknown	BE605300	Unknown	BI476765	3-hydroxyisobutyryl-coenzyme a hydrolase	AI884239	Unknown			AI584986	Unknown	BI888955	Unknown	BM072114	Unknown	BM185239	wd repeat domain 46
BG306188	Unknown	BE606166	ring finger protein 7	BI533111	serine (or cysteine) proteinaseclade bmember 1	AI931007	Unknown			AW173826	matrix metallopeptidase 13	AW466735	rad50-interacting protein 1	AI723170	deah (asp-glu-ala-his) box polypeptide 15	BM153935	Unknown
BG307539	Unknown	BE693164	Unknown	BI533307	echinoderm microtubule associated protein like 1	AI943105	Unknown			AF047414	complement component c3	BI887292	flj20850 protein isoform 3	AW019132	Unknown	AI722402	rna polymerase 1-1
BG727383	Unknown	BE693173	Unknown	BI534200	Unknown	AI943210	mgc83560 protein			BE016305	Unknown	AI959558	family with sequence similarity 46, member C	AI667533	Unknown	AW777539	o-sialoglycoprotein endopeptidase
BG728626	Unknown	BF158448	loc553492 protein	BI534248	Unknown	AI958597	Unknown			BI879307	Unknown	AI496921	Unknown	AI942924	prohibitin 2	BI888914	nucleolar protein27kda
BG728956	Unknown	BF717402	Unknown	BI670896	low density lipoprotein receptor	AJ005692	signal transducer and activator of transcriptionisoform cra_a			BG985539	ligand of numb-protein x 2	AW171075	Unknown	AI626722	Unknown	BI888338	novel protein
BG728999	Unknown	BF717436	family with sequence similaritymember c	BI670912	Unknown	AJ011788	claudin 7			AW422929	novel protein	BM102070	cofactor required for sp1 transcriptionalsubunit 3	BI841916	chromosome 20 open reading frame 149	BI891455	proteasome26snon-6
BG799157	Unknown	BF717676	chromosome 20 open reading frame 116	BI672301	Unknown	AJ301602	protein phosphatase 2 (formerly 2a)catalyticalpha isoform			AI641073	Unknown	BM037305	mitochondrial ribosomal protein l21	BE017895	ribosomal protein s5	AF195050	proteasomeactivator subunit 3 (pa28 gamma ki)
BG883146	kappa opioid receptor	BF717715	Unknown	BI673466	Unknown	AW018735	type ii			BI983420	Unknown	AW165362	gnl3 protein	BI982951	Unknown	BI890056	Unknown
BG884518	sterol o-acyltransferase (acyl-coenzyme a: cholesterol acyltransferase) 1	BF717943	low density lipoprotein receptor	BI839927	Unknown	AW018954	Unknown			AW203034	transmembrane protein 59	AI964308	ccd98_brarecoiled-coil domain-containing protein 98	AW420720	Unknown	BI868107	Unknown
BG891864	carboxypeptidasepolypeptide 1	BF717944	family with sequence similarity member c	BI842809	capping protein (actin filament)gelsolin-like	AW018983	Unknown			AI641495	Unknown	AW154129	Unknown	AW171177	Unknown	BM035946	transmembrane emp24 domain containing 3
BG985443	Unknown	BF718032	loc407663 protein	BI842851	Unknown	AW058850	Unknown			AW344274	aldehyde dehydrogenase 2 family	BM157210	rna polymerase ii associated protein 1	AW171511	Unknown	BI888955	Unknown
BG985503	Unknown	BF718139	mannose-1-phosphate guanylyltransferase	BI843519	Unknown	AW059054	Unknown			AI877806	arylamine n-acetyltransferase 2	BI983375	loc733342 protein	BI710281	zinchit domain containing 1	AW281710	Unknown
BG985688	alpha peptide	BG302794	sec31p homolog	BI865752	Unknown	AW059245	Unknown			BI670989	Unknown	AW203025	mitochondrial ribosomal protein l37	BI673276	ribosome binding protein 1 homolog 180kda	BM181619	Unknown
BG985703	alpha peptide	BG302941	heat shock protein 4	BI865912	Unknown	AW077278	epsilon			BI891643	polymerase (dna directed)beta	AW202620	mitochondrial ribosomal protein l20	BI841824	Unknown	BG303879	Unknown
BG985777	nucleolar complex associated 2 homolog	BG303032	Unknown	BI867869	mitochondrial ribosomal protein l53	AW077483	phosphoglycerate kinase 1			BF717782	type i	AW232296	barrier to autointegration factor 1	BM185142	Unknown	BI879523	caseinolyticatp-proteolytic subunit homolog
BI326788	rrp1 protein	BG303151	novel protein	BI876181	Unknown	AW077854	dab2 protein			AW018907	transmembrane 4 superfamily member 5	BM101651	Unknown	BI707482	Unknown	BI886374	splicingarginine serine-rich 11
BI427744	fk506 binding protein19 kda	BG303177	loc793295 protein	BI877696	Unknown	AW115582	transmembraneserine 4			AW282104	Unknown	AW343510	Unknown	AW595123	Unknown	BG306156	Unknown
BI429020	eukaryotic translation initiation factorsubunit 238kda	BG303480	Unknown	BI878456	plexin d1	AW115598	Unknown			BI890216	low density lipoprotein receptor	BG303032	Unknown	BI672275	pim-3 oncogene	BI672502	Unknown
BI430233	Unknown	BG303560	chaperonin containingsubunit 4	BI880094	fk506 binding protein 1b	AW115860	Unknown			AI384622	Unknown	BI979263	Unknown	AI721951	Unknown	BI882727	Unknown
BI475794	small nuclear ribonucleoprotein d1 polypeptide 16kda	BG303575	eukaryotic translation initiation factor 5	BI880524	zgc:65840	AW116095	malic enzymenadp(+)-mitochondrial			BG883304	Unknown	BI704393	myb binding protein1a-like	BI984424	novel protein containing an inosine-uridine preferring nucleoside hydrolase domain	BI476454	Unknown
BI534059	nascent polypeptide-associated complex alpha polypeptide	BG303613	formin binding protein 3	BI881121	novel protein	AW116367	Unknown			BM036361	Unknown	BM184694	small nuclear ribonucleoprotein e	AI884049	Unknown	BM104152	phosphatidylinositol glycan anchorclass s
BI670880	Unknown	BG303704	5-methyltetrahydrofolate-homocysteine methyltransferase	BI882244	sulfide quinone reductase-like	AW116709	semaphorin 4e			AI477980	apolipoprotein a-iv	BI891684	Unknown	BI888606	nuclear transcription factor beta	AI444184	Unknown
BI671005	tryptophanyl-trna synthetase	BG303814	Unknown	BI882581	Unknown	AW134218	glucose phosphate isomerase			AW018673	complement componentalpha polypeptide	BG306494	Unknown	AW174511	ogdh protein	BI890195	Unknown
BI671189	Unknown	BG303879	Unknown	BI885361	Unknown	AW154679	Unknown			AW128527	erbb receptor feedback inhibitor 1	BM103793	transmembrane protein 48	BE200751	Unknown	BI850036	ly1 antibody reactive clone
BI672201	Unknown	BG303969	adp-ribosylation factor 6	BI887184	elongation of very long chain fatty acids-like 6	AW154724	calpastatin long			BI845187	Unknown	BI887166	cleavage and polyadenylation specifity factor protein	AW184273	kiaa0922 protein	BI842802	loc494863 protein
BI672229	Unknown	BG304080	Unknown	BI888165	dehydrogenase reductase (sdr family) member 10	AW154782	Unknown			BE693176	Unknown	AI957742	Unknown	AW567378	Unknown	AW343883	heat repeat containing 1
BI672419	ribosome binding protein 1 homolog 180kda	BG304158	Unknown	BI888943	tumor-associated calcium signal transducer 1	AW170873	Unknown			AW595467	Unknown	BI879523	caseinolyticatp-proteolytic subunit homolog	BI881709	Unknown	AI588119	cleavage and polyadenylation specific factor 1
BI672616	Unknown	BG304331	Unknown	BI889303	tropomyosin 3	AW184521	inositol-triphosphate 5 6 kinase			AW154478	Unknown	BM026039	Unknown	BI887270	dna dependent atpase and helicase	BI880261	Unknown
BI672948	ribosome binding protein 1 homolog 180kda	BG305296	brca2 and cdkn1a interacting protein	BI889402	b-cell translocation geneanti-proliferative	AW202804	Unknown			BE605911	prostaglandin f2 receptor negative regulator	AI666882	eukaryotic translation initiation factorisoform 1	AI584257	Unknown	BI879454	outer dense fiber of sperm tails 2
BI673308	mgc81019 protein	BG305537	Unknown	BI889922	epiplakin 1	AW232166	dynactin 3			BI877561	Unknown	BI840456	amr structure of human dna ligase iiialpha brct domain	AW232422	Unknown	BI877478	Unknown
BI673452	glycogenin 1	BG305687	Unknown	BI890296	loc561562 protein	AW232429	wu:fj19d06			AI477966	Unknown	BI889701	zh1 protein	BI879770	synaptotagmin ii	AI584349	Unknown
BI673615	translocase of outer mitochondrial membrane 20 homolog	BG305760	glutamyl-prolyl-trna synthetase	BI891245	Unknown	AW279746	Unknown			AF348085	focal adhesion kinase	BI673663	small fragment nuclease	BI533225	Unknown	BG302868	Unknown
BI673727	nuclear dna-binding protein	BG305800	Unknown	BI891643	polymerase (dna directed)beta	AW343547	Unknown			AW165028	Unknown	BI533373	Unknown	BI844075	hla-b associated transcript 5	BI879231	peter pan homolog
BI704401	protein tyrosine phosphatase typemember 2	BG306110	Unknown	BI891681	tyrosine 3-monooxygenase tryptophan 5-monooxygenase activationtheta polypeptide a	AW343713	Unknown			AW019629	Unknown	AI106196	low molecular mass ubiquinone-binding protein	AF288217	tumortranslationally-controlled 1	AA605765	Unknown
BI705273	Unknown	BG306148	glutamate-rich wd repeat containing 1	BI892036	novel protein	AW344006	Unknown			BM083968	Unknown	BI891913	mago-nashi homolog	BM181303	Unknown	BI888166	Unknown
BI705525	nucleolar protein 9	BG306156	Unknown	BI892229	cd9 antigen	AW419777	fibrinogen-like 2			BM082653	hesb like domain containing 1	BM036521	methylosome protein 50	BM037477	solute carrier family 27 (fatty acid transporter)member 6	BI534308	mitochondrial ribosomal protein l28
BI705930	emg1 nucleolar protein homolog	BG306188	Unknown	BI892411	atp citrate lyase	AW420695	Unknown			AW116521	Unknown	BI671130	nadh dehydrogenasefe-s protein18kda (nadh-coenzyme q reductase)	BI704922	Unknown	BM103953	dnap58 subunit
BI707677	Unknown	BG306295	heterogeneous nuclear ribonucleoprotein l	BI896378	alpha 2a pancreatic	AW420737	Unknown			BE017143	Unknown	BI888976	Unknown	BI886767	heavy polypeptidenon-isoform cra_a	AI878397	Unknown
BI709417	peroxiredoxin 4	BG307383	mitochondrial ribosomal protein s36	BI896473	transaldolase 1	AW421080	Unknown			BG728432	sulfotransferase familycytosolic sulfotransferase 3	AW116327	replication protein70kda	BI983171	lactate dehydrogenase b	AI721912	solute carrier family 39 (metal ion transporter)member 6
BI709535	Unknown	BG307524	Unknown	BI896491	glycine dehydrogenase	AW421160	Unknown			AI878005	Unknown	BE605880	Unknown			AW171075	Unknown
BI709552	Unknown	BG307539	Unknown	BI982770	Unknown	AW422444	solute carrier family 9 (sodium hydrogen exchanger)member 3 regulator 1			BG884528	Unknown	BI979759	enhancer of yellow 2 homolog			AI641717	survival motor neuron domain containing 1
BI710015	Unknown	BG727207	Unknown	BM025955	Unknown	AW455046	phospholemman precursor			BM185420	Unknown	AI330980	proteasomebeta1			BE693133	Unknown
BI710058	novel protein	BG727383	Unknown	BM026691	Unknown	AW466751	g protein gamma-5 subunit			BG307570	Unknown	BI878043	Unknown			AF231127	death-associated protein
BI839255	wu:fb78c04	BG728626	Unknown	BM072402	Unknown	AW826484	Unknown			AW343655	Unknown	AI884048	Unknown			BI980160	Unknown
BI840539	Unknown	BG728693	Unknown	BM082820	Unknown	AW826565	Unknown			BI709646	Unknown	BM185232	anaphase promoting complex subunit 11 homolog			AW202784	cysteinyl-trna synthetase
BI840855	Unknown	BG728956	Unknown	BM095884	Unknown	BE015730	Unknown			AI588395	Unknown	AW019613	Unknown			BI877917	Unknown
BI842802	loc494863 protein	BG728999	Unknown	BM103154	cathepsin z	BE017365	beta-carotene15-dioxygenase 2			AW466582	Unknown	BI705182	Unknown			BM183249	defender against cell death 1
BI842822	eukaryotic translation initiation factor 4isoform cra_c	BG729232	developmentally regulated gtp binding protein 1	BM103155	acetoacetyl-synthetase	BE200686	Unknown			BE605860	Unknown	BI867642	Unknown			BM035598	arginine-mutated in early stage tumors
BI843178	Unknown	BG737275	mitochondrial ribosomal protein l12	BM104124	Unknown	BE201627	myosin light chain kinase			BI326318	nidogenisoform 2	BI867066	stress-associated endoplasmic reticulum protein 1			BM183982	cop9 constitutive photomorphogenic homolog subunit 3
BI844059	Unknown	BG799157	Unknown	BM156682	glycine dehydrogenase	BE557263	annexin a4			BI840421	Unknown	BI867305	Unknown			AW171501	Unknown
BI844121	low density lipoprotein receptor	BG883146	kappa opioid receptor	BM181146	novel proteinvertebrate stabilin family	BF157296	arrestin domain containing 2			BF718229	Unknown	BI430331	Unknown			BM026801	Unknown
BI846346	loc389203 protein	BG883878	novel proteinvertebrate tia1 cytotoxic granule-associated rna binding protein(zgc:55520)	BM182496	sh2 domain containing 3c	BF717356	proline dehydrogenase1			BI878036	Unknown	AA494880	ebna1 binding protein 2			BE558184	retinoblastoma binding protein 4
BI846686	novel protein	BG884518	sterol o-acyltransferase (acyl-coenzyme a: cholesterol acyltransferase) 1	BM182746	Unknown	BF717500	acyl-coenzyme a oxidasepalmitoyl			BM172666	na+ k+beta 1isoform cra_e	BI867869	mitochondrial ribosomal protein l53			AW777332	asparagine-linked glycosylation 5 homolog (dolichyl-phosphate beta-glucosyltransferase)
BI850032	Unknown	BG891864	carboxypeptidasepolypeptide 1	BM186464	Unknown	BF717695	stearoyl-desaturase			AI721961	Unknown	BI866818	mitochondrial ribosomal protein s23			BI846806	Unknown
BI850039	Unknown	BG985443	Unknown	U41081	catenin (cadherin-associated protein)beta88kda	BF717767	glycerol kinase			BI892201	protein phosphatase type 2c beta	AI882728	eukaryotic translation initiation factor 4isoform cra_c			AW115626	mcm2 minichromosome maintenance deficientmitotin
BI864968	solute carrier family 9 (sodium hydrogen exchanger)member 8	BG985493	Unknown			BG303664	Unknown			AB026158	cytochrome P450 2V1	BI878193	nucleoporin 54kda			BG727112	Unknown
BI866789	coiled-coil domain containing 58	BG985512	Unknown			BG305740	Unknown			AI722559	coagulation factor vii	BM024640	neural precursor celldevelopmentally down-regulated 8			BI867240	mitochondrial ribosomal protein s16
BI867066	stress-associated endoplasmic reticulum protein 1	BG985703	alpha peptide			BG305829	Unknown			BI891866	jtv1	BI884788	adenine phosphoribosyltransferase			BI886268	Unknown
BI867933	taf9 rna polymerasetata box binding protein-associated factor	BG985777	nucleolar complex associated 2 homolog			BG305844	Unknown			AW279918	exostoses1	BG306308	Unknown			BI672948	ribosome binding protein 1 homolog 180kda
BI877263	receptor accessory protein 3	BI326788	rrp1 protein			BG306142	inositol hexaphosphate kinase 2			AW059221	peripheral myelin protein 22	AW171271	Unknown			BM103889	methyltransferase like 2
BI877516	Unknown	BI427744	fk506 binding protein19 kda			BG306386	Unknown			L35587	heat shock protein 90-beta	BM071664	cgi-140 protein			BG304158	Unknown
BI877678	Unknown	BI427841	Unknown			BG727080	Unknown			AW019593	transmembrane channel-like 6	BI890056	Unknown			BM080950	lsm6 protein
BI877710	Unknown	BI429020	eukaryotic translation initiation factorsubunit 238kda			BG728347	Unknown			BG308520	Unknown	BI888338	novel protein			BG306494	Unknown
BI877917	Unknown	BI473004	signal peptidase complex subunit 1 homolog			BG728492	Unknown			AF322072	selenoprotein p	AW174595	signal peptidase complex subunit 3			AY034614	sec61 alpha 1 subunit
BI877937	Unknown	BI475794	small nuclear ribonucleoprotein d1 polypeptide 16kda			BG728552	Unknown			AI667496	Unknown	BM185239	wd repeat domain 46			BI879966	h+v1 subunit g isoform 1
BI878406	edem2 protein	BI533160	small nuclear ribonucleoprotein polypeptide g			BG728555	Unknown			BI427811	loc565172 protein	AI666873	Unknown			AI477017	ribosomal protein l7
BI878826	Unknown	BI533270	Unknown			BG728805	Unknown			BM024058	Unknown	AW777355	Unknown			AW420935	Unknown
BI878979	Unknown	BI533952	phd-finger 5a			BG728971	Unknown			AF164472	serine arginine repetitive matrix 1	AI545660	Unknown			BG302807	Unknown
BI879231	peter pan homolog	BI534059	nascent polypeptide-associated complex alpha polypeptide			BG738207	alanine-glyoxylate aminotransferase 2			AI436856	Unknown	AW116453	eukaryotic translation initiation factor 4isoform cra_c			AW116346	chaperonin containingsubunit 2
BI879242	Unknown	BI670880	Unknown			BG883742	Unknown			BF717445	ovary-specific c1q-like factor	AI601513	lipoprotein lipase			AW233719	steroid 5 alpha-reductase 3
BI879739	zgc:112278	BI670935	Unknown			BG892008	Unknown			AW344089	Unknown	BG303575	eukaryotic translation initiation factor 5			AW171554	nucleolar protein family 6 (rna-associated)
BI879966	h+v1 subunit g isoform 1	BI671189	Unknown			BG985722	alpha peptide			BF156623	uncoupling protein 4	AW077619	Unknown			BI980199	translocase of inner mitochondrial membrane 8 homolog b
BI880088	immediate early response 3 interacting protein 1	BI671269	Unknown			BG985836	Unknown			BE557200	Unknown	AW305388	lsm7u6 small nuclear rna associated			BI670935	Unknown
BI881908	ubiquitin-conjugating enzyme e2d 2 (ubc4 5yeast)	BI672201	Unknown			BG985838	Unknown			AF099738	junction plakoglobin	BM103874	ran gtpase activating protein 1			BI840456	amr structure of human dna ligase iiialpha brct domain
BI882727	Unknown	BI672394	Unknown			BI428155	Unknown			BG729134	Unknown	AW115770	Unknown			AI942916	Unknown
BI882972	ribosomal protein p2	BI672419	ribosome binding protein 1 homolog 180kda			BI473635	dehydrogenase reductase (sdr family) member 13			AI584351	Unknown	BI887226	Unknown			BI670969	proteasome26snon-12
BI883408	Unknown	BI672616	Unknown			BI475181	Unknown			BF717453	novel protein containing multiple sushi domains (scr repeat)	AW232166	dynactin 3			BI866952	Unknown
BI883953	Unknown	BI672775	Unknown			BI475983	Unknown			BI867396	Unknown	AW232798	Unknown			AW154725	Unknown
BI884542	death associated protein 3	BI672948	ribosome binding protein 1 homolog 180kda			BI476546	Unknown			BM025895	Unknown	AW171481	exosome component 10			BI886029	calmodulin 1
BI885968	signal sequencedelta	BI673308	mgc81019 protein			BI533111	serine (or cysteine) proteinaseclade bmember 1			AW019239	Unknown	AI584483	Unknown			BM026321	chromosome 22 open reading frame 28
BI886057	kri1 protein	BI673416	Unknown			BI533307	echinoderm microtubule associated protein like 1			BM005061	Unknown	BM080950	lsm6 protein			BI980019	mitochondrial ribosomal protein l34
BI886184	Unknown	BI673452	glycogenin 1			BI534200	Unknown			BF717500	acyl-coenzyme a oxidasepalmitoyl	BI708259	nadh dehydrogenase1 alpha13kda			AW154129	Unknown
BI886387	nuclear vcp-like	BI673615	translocase of outer mitochondrial membrane 20 homolog			BI534248	Unknown			AI666900	Unknown	BM023720	Unknown			AI884062	cobw domain containing 3
BI886875	Unknown	BI673663	small fragment nuclease			BI563190	Unknown			BG891955	Unknown	BG985784	c21orf57 isoform a protein			AI477493	Unknown
BI887172	signal recognition particle 9	BI673727	nuclear dna-binding protein			BI670896	low density lipoprotein receptor			AF209468	rh-like glycoprotein	BM072356	leucine rich repeat containing 20			AW116722	digestive-organ expansion factor
BI887324	solute carrier familymember 1	BI704401	protein tyrosine phosphatase typemember 2			BI670912	Unknown			AW420898	Unknown	AI964204	Unknown			BM072356	leucine rich repeat containing 20
BI887570	Unknown	BI705273	Unknown			BI671228	Unknown			AI584220	Unknown	BG737275	mitochondrial ribosomal protein l12			AI964232	utp20 protein
BI887818	prpk mutant1	BI705282	cd82 antigen			BI671346	methylmalonyl coenzyme a mutase			AI793923	Unknown	BI879243	Unknown			BM181499	novel protein human guanylate binding protein interferon-67kda
BI887935	Unknown	BI705525	nucleolar protein 9			BI672301	Unknown			BM103340	polybindingcytoplasmic 1	BM156926	surfeit 6			AW154642	20s rrnahomolog
BI888372	o-family 3	BI705535	Unknown			BI704334	Unknown			AW232262	tyrosinenon-1	BM181821	Unknown			AI964352	chaperonin containingsubunit 3
BI888562	zinc finger protein 259	BI705930	emg1 nucleolar protein homolog			BI705716	Unknown			AW826425	Unknown	BI878578	far upstream elementbinding protein 3			BM103978	Unknown
BI888721	nucleophosmin 1	BI706446	nadh dehydrogenase1 alpha19kda			BI708259	nadh dehydrogenase1 alpha13kda			BI882668	paraoxonase 2	BI981010	mitochondrial ribosomal protein s7			BI887737	Unknown
BI888739	coiled-coil domain containing 59	BI707677	Unknown			BI839927	Unknown			BI846219	Unknown	BM035508	proteasomeassembly chaperone 1			AW058902	minichromosome maintenance complex component 5
BI888914	nucleolar protein27kda	BI709417	peroxiredoxin 4			BI840692	Unknown			AI722301	Unknown	AI105943	Unknown			BI709535	Unknown
BI888955	Unknown	BI709552	Unknown			BI842809	capping protein (actin filament)gelsolin-like			AW233667	Unknown	AW077423	brca1 associated protein			AW154623	Unknown
BI888956	polymeraseiii (dna directed) polypeptide glike	BI710058	novel protein			BI842851	Unknown			AF076918	cytoplasmic polyadenylation element binding protein 1	BM183982	cop9 constitutive photomorphogenic homolog subunit 3			AW128334	arginyl-trna synthetase
BI889005	Unknown	BI839255	wu:fb78c04			BI842903	Unknown			BE202168	divalent cation tolerant protein cuta	BM026839	Unknown			AI330537	Unknown
BI889061	ribonuclease p mrp 30kda subunit	BI840124	Unknown			BI843519	Unknown			AI793384	Unknown	BM156788	sco cytochrome oxidase deficient homolog 1			AF273739	heat shock 10kda protein 1 (chaperonin 10)
BI889078	high density lipoprotein-binding protein (vigilin)	BI840365	beta 1			BI865752	Unknown			BI706478	ffa-1 protein	BM026801	Unknown			BI891329	atp2a2 protein
BI889280	Unknown	BI840539	Unknown			BI865912	Unknown			AW115682	domainmember 1b	AI444338	glutaredoxin 3			AW115770	Unknown
BI889701	zh1 protein	BI840855	Unknown			BI867065	Unknown			BI980261	Unknown	BI563294	mgc84009 protein			AW115556	sorting and assembly machinery component 50 homolog
BI890013	eukaryotic translation initiation factor 5a	BI842822	eukaryotic translation initiation factor 4isoform cra_c			BI876181	Unknown			AI384854	Unknown	AW116281	n-acetyltransferase 10			AI522554	mitochondrial translational initiation factor 2
BI890050	novel proteinvertebrate adp-ribosyltransferase (nad+ poly (adp-ribose) polymerase)	BI843117	translocase of outer mitochondrial membrane 40 homolog			BI876457	sirtuin 2 (silent mating type information regulationhomolog) 2			BI883993	Unknown	BM153986	zinc finger protein 318			AW077619	Unknown
BI890056	Unknown	BI843178	Unknown			BI877529	maf1 homolog			BG303387	abc1 activity of bc1 complex like	AW233726	Unknown			BI887172	signal recognition particle 9
BI890195	Unknown	BI844059	Unknown			BI877696	Unknown			BM184661	Cyp46a1	BM182376	Unknown			AI667625	Unknown
BI890610	family with sequence similaritymember a	BI844075	hla-b associated transcript 5			BI877883	Unknown			BE693124	carnitine acetyltransferase	BI474896	eukaryotic translation initiation factor 4isoform cra_c			AF395739	lag1ceramide synthase 2
BI890669	allergen v5 tpx-1 related	BI846346	loc389203 protein			BI878456	plexin d1			AI522347	Unknown	AI883967	programmed cell death 11			AI943195	nsfl1c protein
BI890772	Unknown	BI846686	novel protein			BI880045	small subunit 1			BI707777	Unknown	BI896959	mitochondrial ribosomal protein s12			BG304331	Unknown
BI890848	mki67 (fha domain) interacting nucleolar phospho	BI846806	Unknown			BI880063	cell line derived transforming sequence			BE200753	Unknown	BI983582	mgc84361 protein			BI885993	novel protein (wu:fb14b05)
BI891065	loc494737 protein	BI850032	Unknown			BI880069	Unknown			BI981133	Unknown	BI867302	chromosome 16 open reading frame 57			AW165160	peroxisomal membrane protein 4
BI891076	kiaa1825 protein	BI850036	ly1 antibody reactive clone			BI880094	fk506 binding protein 1b			AW115527	coagulation factor ii	BM183817	family with sequence similaritymember c			AW115784	solute carrier family 30 (zinc transporter)member 5
BI891114	u3 small nucleolarhomolog	BI863967	Unknown			BI880447	Unknown			BI672022	26-29kd-proteinase protein	BG985847	Unknown			BM181733	Unknown
BI891150	kdel (lys-asp-glu-leu) endoplasmic reticulum protein retention receptor 2	BI864978	lac repressor			BI880524	zgc:65840			BM181499	novel protein human guanylate binding protein interferon-67kda	AW116809	polymerase (dna directed)epsilon 2 (p59 subunit)			BE557308	chaperonin subunit 7
BI891689	brix domain containing 2	BI867066	stress-associated endoplasmic reticulum protein 1			BI881121	novel protein			AW203146	sid1 transmembranememberisoform cra_f	BI703078	nadh dehydrogenasefe-s protein20kda			BI981429	proteasomealpha1
BI891704	Unknown	BI867946	Unknown			BI882244	sulfide quinone reductase-like			AI721411	transglutaminase 1	BI885268	Unknown			AI667214	Unknown
BI891768	Unknown	BI876786	steroid 5-alpha-reductase 2			BI885361	Unknown			AI957863	Unknown	BG306295	heterogeneous nuclear ribonucleoprotein l			BI878477	wu:fb33b12 protein
BI892172	chromosome 12 open reading frame 31	BI877917	Unknown			BI887184	elongation of very long chain fatty acids-like 6			AI558521	hmg-box transcription factor 1	BI887500	Unknown			BI880302	srrm2 protein
BI892444	nucleolar protein120kda	BI877937	Unknown			BI888165	dehydrogenase reductase (sdr family) member 10			AF316598	mucosa associated lymphoid tissue lymphoma translocation gene 1	BI673358	Unknown			BI885968	signal sequencedelta
BI896395	Unknown	BI878078	Unknown			BI888943	tumor-associated calcium signal transducer 1			AF395113	ankyrin repeat domain 6	AI883443	Unknown			AI657747	seven transmembrane helix receptor
BI897492	peptidylprolyl isomerase b (cyclophilin b)	BI878102	fuse-binding protein-interacting repressor			BI889301	mitochondrial complex i subunit ndufs1			BI473636	neuron navigator 2 isoform 2	AI641589	Unknown			AI883343	Unknown
BI979073	eukaryotic translation initiation factory-linked	BI878132	atp-bindingsub-family fmember 3			BI889303	tropomyosin 3			AW019573	nidogen 1	BI879794	Unknown			BI673573	Unknown
BI979549	coiled-coil-helix-coiled-coil-helix domain containing 8	BI878206	Unknown			BI889402	b-cell translocation geneanti-proliferative			BG799195	heparin cofactor ii	BI881908	ubiquitin-conjugating enzyme e2d 2 (ubc4 5yeast)			BI891707	transcription elongation factor bpolypeptide 1
BI979906	fk506 binding protein 2	BI878406	edem2 protein			BI889922	epiplakin 1			BI672108	Unknown	AW116461	squamous cell carcinoma antigen recognized by t-cells 1			AI721487	Unknown
BI979924	tim9b_brare mitochondrial import inner membrane translocase subunit tim9 b	BI878826	Unknown			BI890296	loc561562 protein			AF295804	rho-coiled-coil containing protein kinase 2	BI866952	Unknown			AW116809	polymerase (dna directed)epsilon 2 (p59 subunit)
BI979957	transmembrane and coiled-coil domains 1	BI878943	adenylosuccinate lyase			BI891245	Unknown			BI876856	eukaryotic translation initiation factorisoform 1	AI558474	usp39 protein			AW233637	Unknown
BI980248	Unknown	BI878946	pwp2 periodic tryptophan protein homolog			BI891279	cystatin			BI709715	Unknown	BE693133	Unknown			AI883974	Unknown
BI980377	1-acylglycerol-3-phosphate o-acyltransferase 4 (lysophosphatidic aciddelta)	BI878979	Unknown			BI891643	polymerase (dna directed)beta			BI983378	Unknown	BI708766	Unknown			BM183817	family with sequence similaritymember c
BI980596	Unknown	BI879231	peter pan homolog			BI891681	tyrosine 3-monooxygenase tryptophan 5-monooxygenase activationtheta polypeptide a			BG303487	t-cell receptor beta chain ana	AF062643	pim-3 oncogene			BI890771	prefoldin 1
BI980826	Unknown	BI879243	Unknown			BI892036	novel protein			BI879296	novel protein	AI942983	Unknown			AW281840	g elongationmitochondrial 1
BI980843	Unknown	BI879739	zgc:112278			BI892229	cd9 antigen			AW595506	Unknown	BI846346	loc389203 protein			AB055671	cnpy1 protein
BI982951	Unknown	BI879969	Unknown			BI892411	atp citrate lyase			AI588354	Unknown	BG308713	wd repeat protein gemin5			BI705744	timeless-interacting protein
BI983061	reticulon 1	BI880088	immediate early response 3 interacting protein 1			BI896378	alpha 2a pancreatic			BI879726	Unknown	AF220008	coilin			BM096096	nucleolar protein 11
BI983379	ribosomal protein s17	BI881908	ubiquitin-conjugating enzyme e2d 2 (ubc4 5yeast)			BI896473	transaldolase 1			AI641482	Unknown	BI979115	homology subfamily a member 5			BI889810	extensin (class ii)
BI983410	lrc59_brare leucine-rich repeat-containing protein 59	BI882153	Unknown			BI896491	glycine dehydrogenase			BI429216	keratin 19	BI890735	chromosome 6 open reading frame 66			BM104348	Unknown
BI983413	Unknown	BI882727	Unknown			BI896532	phosphoglucose isomerase-2			BM101539	moco sulphurase c-terminal domain containing 1	AI884272	nucleolar protein familymember 2			AW280179	utp11-u3 small nucleolar
BI983486	Unknown	BI882972	ribosomal protein p2			BI980994	Unknown			AW059245	Unknown	BI673308	mgc81019 protein			BI887226	Unknown
BI983579	Unknown	BI883408	Unknown			BI982770	Unknown			BG728492	Unknown	BI867825	Unknown			AI330397	Unknown
BI983582	mgc84361 protein	BI883953	Unknown			BI982868	kinesin light chain 1			AW115598	Unknown	BI850036	ly1 antibody reactive clone			AI884112	Unknown
BI983894	mitochondrial ribosomal protein s34	BI884186	Unknown			BI982971	nudix (nucleoside diphosphate linked moiety x)-type motif 9			AW777620	Unknown	BI979957	transmembrane and coiled-coil domains 1			AW116453	eukaryotic translation initiation factor 4isoform cra_c
BI984759	polybinding protein interacting protein 2b	BI885968	signal sequencedelta			BM025955	Unknown			BI887971	light polypeptideisoform cra_d	BI878123	ubiquitin-activating enzyme e1c			AW154324	rab5-interacting protein
BI985003	solute carrier family 16 (monocarboxylic acid transporters)member 13	BI886184	Unknown			BM026607	Unknown			AI884049	Unknown	BG305684	mitochondrial ribosomal protein l33			AW777876	Unknown
BM005224	Unknown	BI886266	cdk5 regulatory subunit associated protein 1-like 1			BM026691	Unknown			BI891415	Unknown	BM183903	proteasomealpha4			BI878923	actl6a protein
BM005437	riken cdnaisoform cra_a	BI886387	nuclear vcp-like			BM035041	Unknown			BE605347	Unknown	BG303079	Unknown			AI641051	Unknown
BM025895	Unknown	BI886597	dihydrouridine synthase 2-like			BM037442	src family associated phosphoprotein 1			BI896378	alpha 2a pancreatic	BI880563	Unknown			BE200811	Unknown
BM034983	wd repeat domain 36	BI886875	Unknown			BM071290	Unknown			AI641097	adrenergic, alpha-1A-, receptor	AI545111	Unknown			AI964130	zp1-related protein
BM035027	cb060_danredomain-containing protein c2orf60 homolog	BI887172	signal recognition particle 9			BM072402	Unknown			AI354005	novel proteinvertebrate udp-glycosyltransferase family	BI885253	proteasomealpha type 5			AI331984	riken cdna 3110001d03
BM035036	Unknown	BI887324	solute carrier familymember 1			BM082820	Unknown			BM096082	Unknown	AI793574	chromosome 14 open reading frameisoform cra_a			BI867642	Unknown
BM035554	transmembrane protein 53	BI887540	Unknown			BM095875	Unknown			AW279987	phosphotriesterase related	BE693122	ard1 homologn-acetyltransferase			AW344222	valyl-trna synthetase
BM036431	Unknown	BI887570	Unknown			BM095884	Unknown			BI673488	Unknown	AA606010	myg1 protein			AA658796	proteasomealpha8 isoform 2
BM036521	methylosome protein 50	BI887737	Unknown			BM101542	trithorax homologuepartial			AI584346	Unknown	BI846175	atpase inhibitory factor 1			BG985777	nucleolar complex associated 2 homolog
BM036865	pdss1 protein	BI887818	prpk mutant1			BM103154	cathepsin z			BI890334	Unknown	AI522554	mitochondrial translational initiation factor 2			BI843250	sub1 homolog
BM037232	Unknown	BI887935	Unknown			BM103155	acetoacetyl-synthetase			AW171168	Unknown	BM071732	mitochondrial ribosomal protein s28			BI709552	Unknown
BM071074	Unknown	BI888166	Unknown			BM104124	Unknown			BI983044	Unknown	BG306038	proteasomealpha3			AI943166	Unknown
BM071666	mitochondrial ribosomal protein l30	BI888169	chaperonin containingsubunit 6a (zeta 1)			BM156682	glycine dehydrogenase			BM102513	chromosome 20 open reading frame 3	BI880006	atph+mitochondrial f0subunit c3 (subunit 9)			AI641678	tpa: thrombopoietin receptor
BM072353	d19bwg1357e protein	BI888253	aurora kinase a interacting protein 1			BM181146	novel proteinvertebrate stabilin family			AW077163	Unknown	AI626489	Unknown			BI883953	Unknown
BM081047	ribosomal protein l22 like 1	BI888372	o-family 3			BM181246	type iv antifreeze protein precursor			BE202131	Unknown	BI878132	atp-bindingsub-family fmember 3			AW175443	helicase smarcad1
BM081048	metaxin 1	BI888424	Unknown			BM182471	alpha--sialyltransferase st3gal iii			AI558330	Unknown	BI888372	o-family 3			BI979549	coiled-coil-helix-coiled-coil-helix domain containing 8
BM083945	Unknown	BI888562	zinc finger protein 259			BM182746	Unknown			AW170989	Unknown	BM035554	transmembrane protein 53			AW171454	ubiquitin specific protease 5
BM095268	atdomain containing 3a	BI888721	nucleophosmin 1			BM185009	glutamate receptor channel subunit delta-1			BI533307	echinoderm microtubule associated protein like 1	BG728956	Unknown			AI322178	thimet oligopeptidase 1
BM095658	zinc finger protein 9	BI888739	coiled-coil domain containing 59			BM185207	Unknown			BM025881	Unknown	BI886657	thioredoxin-like 4a			BI878102	fuse-binding protein-interacting repressor
BM095906	importin 7	BI888914	nucleolar protein27kda			BM186464	Unknown			AI588209	Unknown	AW018983	Unknown			AW116491	dna topoisomerase i
BM096052	Unknown	BI888955	Unknown			U08870	mhc class ii antigen			AW420407	Unknown	BI888350	Unknown			BI673676	Unknown
BM096096	nucleolar protein 11	BI888956	polymeraseiii (dna directed) polypeptide glike			U08871	mhc class ii beta chain			AI722354	Unknown	BI867240	mitochondrial ribosomal protein s16			BI850032	Unknown
BM096351	Unknown	BI889005	Unknown			U41081	catenin (cadherin-associated protein)beta88kda			AI544884	beta-ureidopropionase	BI891116	nin one binding protein			BI892349	loc798067 protein
BM101595	three prime histone mrna exonuclease 1	BI889061	ribonuclease p mrp 30kda subunit			U85091	sry-box containing gene 11b			AW170960	aldehyde dehydrogenase 8member a1	BM026462	cd2 antigen (cytoplasmic tail) binding protein 2			BM155590	Unknown
BM101610	dihydrouridine synthase 3-like	BI889078	high density lipoprotein-binding protein (vigilin)			X70299	nuclear receptor subfamily 2, group F, member 1			BI704922	Unknown	BI705560	Unknown			AI883362	sec22 vesicle trafficking1
BM101651	Unknown	BI889280	Unknown							BI980084	Unknown	BI842802	loc494863 protein			AW170971	nucleoporin 155
BM102865	guanine nucleotide binding3	BI889298	heterogeneous nuclear ribonucleoprotein l							AF286375	na+ k+beta 1 polypeptide	BE200811	Unknown			BI704422	splicing factor prp8
BM103927	Unknown	BI889389	source of immunodominant mhc-associated peptides							BM155183	Unknown	AW281219	proteasome26snon-13			BG728626	Unknown
BM103931	riken cdnaisoform cra_a	BI889701	zh1 protein							BI708307	Unknown	AW154413	iws1 homolog			AF395113	ankyrin repeat domain 6
BM103978	Unknown	BI889946	chromosome x open reading frame 26							AI330863	Unknown	BI844075	hla-b associated transcript 5			AW116281	n-acetyltransferase 10
BM104035	centromere kinetochore protein zw10	BI890013	eukaryotic translation initiation factor 5a							AI878458	Unknown	BI888371	similar to phospho-2-dehydro-3-heoxyheptonate aldolase			AI793889	eukaryotic translation initiation factor 5b
BM104348	Unknown	BI890050	novel proteinvertebrate adp-ribosyltransferase (nad+ poly (adp-ribose) polymerase)							BE605427	Unknown	BE202095	melanoma antigen family2			BI878123	ubiquitin-activating enzyme e1c
BM104602	dead (asp-glu-ala-asp) box polypeptide 49	BI890056	Unknown							BM036334	Unknown	BI886847	proteasome (prosome macropain) subunit beta type 4			BI867946	Unknown
BM104604	signal sequencegamma	BI890195	Unknown							AI878735	Unknown	BI877285	chromosome 11 open reading frame 17			BI673615	translocase of outer mitochondrial membrane 20 homolog
BM153935	Unknown	BI890375	Unknown							AI658329	Unknown	BM185394	prefoldin subunit 4			AW567295	Unknown
BM154247	phosphatidylinositol glycan anchorclass y isoform 2	BI890525	large homolog 3							BM156682	glycine dehydrogenase	AI641141	Unknown			AI641589	Unknown
BM154897	Unknown	BI890610	family with sequence similaritymember a							BI888732	Unknown	BI878520	Unknown			AW595239	chromosome 1 open reading frame 151 protein
BM155459	Unknown	BI890669	allergen v5 tpx-1 related							BM070924	Unknown	AW116127	elongation factor tu gtp binding domain containing 2			BE201733	(dna directed) polypeptide25kda
BM155590	Unknown	BI890771	prefoldin 1							BM103836	Unknown	BI879503	inhibitor of kappa light polypeptide gene enhancer in b-kinase complex-associated protein			AW171610	peroxisome proliferator receptor gamma coactivator-related 1
BM156926	surfeit 6	BI890772	Unknown							BI980794	Unknown	BE558184	retinoblastoma binding protein 4			BI710379	ikbp1_danre interleukin-1 receptor-associated kinase 1-binding protein 1 homolog
BM156973	Unknown	BI890848	mki67 (fha domain) interacting nucleolar phospho							AW115780	rna bindinghomolog 2	AI722496	ribosomal rna processing 1 homolog b			AA606085	Unknown
BM181499	novel protein human guanylate binding protein interferon-67kda	BI891065	loc494737 protein							BM095304	sh3-domain binding protein 4	BM037469	small nuclear ribonucleoprotein d3			AI965269	ufm1-specific protease 2
BM181619	Unknown	BI891076	kiaa1825 protein							BI981223	Unknown	BI428520	coiled-coil-helix-coiled-coil-helix domain containing 2			S76877	casein kinasebeta polypeptide
BM181708	Unknown	BI891114	u3 small nucleolarhomolog							AI721340	Unknown	AW184269	Unknown			AA658756	proteasome 26s non-atpase subunit 8
BM181733	Unknown	BI891150	kdel (lys-asp-glu-leu) endoplasmic reticulum protein retention receptor 2							AW232016	Unknown	BI705589	Unknown			AI878617	sympk protein
BM181827	signal recognition particleb subunit	BI891290	prefoldin subunit 6							AW153440	Unknown	BI710379	ikbp1_danre interleukin-1 receptor-associated kinase 1-binding protein 1 homolog			AF155581	proteasomebeta type 7
BM182304	Unknown	BI891329	atp2a2 protein							AI793474	Unknown	BI888186	proteasome maturation protein			BM071074	Unknown
BM182319	Unknown	BI891447	loc283951 protein							BI885768	Unknown	BI888166	Unknown			AW165272	abt1-associated protein
BM183157	similar to nucleolar protein 7, 27kDa	BI891684	Unknown							BM184598	cytokine induced protein 29 kda	BI673675	nucleotide binding protein 2			AW305462	Unknown
BM183249	defender against cell death 1	BI891689	brix domain containing 2							AW232145	Unknown	AI964130	zp1-related protein			BI878798	polymerase (dna directed)deltacatalytic subunit 125kda
BM183817	family with sequence similaritymember c	BI891704	Unknown							AW232779	Unknown	BM184838	fus interacting protein (serine arginine-rich) 1			AW115602	alpha 1c
BM184017	yip1 interacting factor homolog a	BI891768	Unknown							BI880958	pol-like protein	BI887196	bub3 budding uninhibited by benzimidazoles 3 homolog			BI878874	Unknown
BM184035	pnn protein	BI892172	chromosome 12 open reading frame 31							BG727954	Unknown	BM095259	heat repeat containing 3			BM157248	ubiquitin-like 5
BM185382	Unknown	BI892444	nucleolar protein120kda							BE017457	lipocalin-type prostaglandin d synthase	BM005197	Unknown			BI888534	ubiquitin-conjugating enzyme e2l 3
BM185394	prefoldin subunit 4	BI896300	coatomer proteinsubunit beta 2 (beta prime)							AI883905	Unknown	AI722402	rna polymerase 1-1			BG303497	proteasome 26s non-atpase subunit 1
U40931	paired box 9	BI896395	Unknown							BF717695	stearoyl-desaturase	AI558455	Unknown			BM185394	prefoldin subunit 4
U77627	pescadillo homologcontaining brct domain	BI897492	peptidylprolyl isomerase b (cyclophilin b)							AI496838	solute carrier organic anion transportermember 1c1	BI890102	tho complex 4			AW567145	Unknown
Down-regulated		BI979549	coiled-coil-helix-coiled-coil-helix domain containing 8							BI888101	Unknown	BE558061	transmembrane protein 85			BI866507	origin recognitionsubunit 3-like
AA495097	Unknown	BI979924	tim9b_brare mitochondrial import inner membrane translocase subunit tim9 b							BG303289	Unknown	BI473712	Unknown			BI886184	Unknown
AA658659	Unknown	BI979957	transmembrane and coiled-coil domains 1							AW170873	Unknown	BI880587	atph+mitochondrial f0subunit e			BI891954	selenoprotein t
AF047414	complement component c3	BI980248	Unknown							AI545128	Unknown	AW115691	platelet-activating factorisoformbeta1 subunit			BF717436	family with sequence similaritymember c
AF052602	huntingtin (HD)	BI980377	1-acylglycerol-3-phosphate o-acyltransferase 4 (lysophosphatidic aciddelta)							AW232076	Unknown	AI330441	small inducible cytokine subfamilymember 1			AW115857	Unknown
AF155577	proteasome subunit	BI980596	Unknown							AI641731	Unknown	AW115556	sorting and assembly machinery component 50 homolog			BM026121	peptidylprolyl isomerase-like 3
AF180887	alpha actin	BI980843	Unknown							AW421022	Unknown	AI330397	Unknown			BM036903	Unknown
AF194333	insulin-like growth factor 2	BI982923	isoform cra_b							BM023958	zinc fingermultitype 2	BI981429	proteasomealpha1			AI477949	ctp synthase
AF231128	Dap1b (dap1b)	BI982951	Unknown							BI891871	Unknown	AW154725	Unknown			AA658804	dolichyl-diphosphooligosaccharide-protein glycosyltransferase
AF286375	na+ k+beta 1 polypeptide	BI983061	reticulon 1							BM184122	Unknown	BI887559	Unknown			AI330441	small inducible cytokine subfamilymember 1
AF295372	pyruvate carboxylase	BI983343	Unknown							AW184273	kiaa0922 protein	AW282121	cytochrome c oxidase subunit Vaa			BI878406	edem2 protein
AF329850	hiv-1 tat interactive protein30kda	BI983379	ribosomal protein s17							BI473635	dehydrogenase reductase (sdr family) member 13	AW777539	o-sialoglycoprotein endopeptidase			BI673663	small fragment nuclease
AF348085	focal adhesion kinase	BI983410	lrc59_brare leucine-rich repeat-containing protein 59							BI475226	Unknown	BI533270	Unknown			AF220008	coilin
AF364811	novel proteine-cadherin	BI983486	Unknown							AW019433	titin a	BM104463	bola-like 3			AW232702	Unknown
AI105766	aquaporin 8	BI983579	Unknown							BI710051	Unknown	BM182911	liver fatty acid binding protein			BI983375	loc733342 protein
AI331361	Unknown	BI983582	mgc84361 protein							AW184676	Unknown	AI883368	Unknown			AI957758	Unknown
AI332057	tissue inhibitor of metalloproteinase 2	BI983853	dehydrodolichyl diphosphate synthase							AW058882	Unknown	AI330707	novel protein			AW076666	mgc80185 protein
AI354055	glutathione s-theta 3	BI983894	mitochondrial ribosomal protein s34							BG882996	hydroxysteroid 11-beta dehydrogenase 2	AI959659	dead (asp-glu-ala-asp) box polypeptide 49			BI979759	enhancer of yellow 2 homolog
AI544884	beta-ureidopropionase	BI985003	solute carrier family 16 (monocarboxylic acid transporters)member 13							AI397333	abhydrolase domain containing 10	BM072353	d19bwg1357e protein			AW019091	Unknown
AI558305	Unknown	BM005437	riken cdnaisoform cra_a							AW184055	mhc class i antigen	BI427744	fk506 binding protein19 kda			AI658014	lyric-like
AI584197	Unknown	BM025947	ubiquitin-fold modifier conjugating enzyme 1							AF197880	novel proteintype ienveloping layer	AI793367	zgc:136471 protein			BI877516	Unknown
AI584220	Unknown	BM026321	chromosome 22 open reading frame 28							AI397321	Unknown	BI886276	peptidylprolyl isomerase-like 1			BI878946	pwp2 periodic tryptophan protein homolog
AI584430	Unknown	BM026470	Unknown							AW343191	leucine-rich alpha-2-glycoprotein 1	BI889351	mgc131374 protein			AI105943	Unknown
AI585168	Unknown	BM034983	wd repeat domain 36							AW466674	Unknown	AI793816	rab interacting factor			BI888424	Unknown
AI588475	Unknown	BM035027	cb060_danredomain-containing protein c2orf60 homolog							BI891666	Unknown	AW116597	subfamilymember 1			BE558061	transmembrane protein 85
AI626507	Unknown	BM035887	polymeraseiii (dna directed) polypeptide hisoform cra_a							AI331218	Unknown	AI588306	large subunit gtpase 1 homolog			AI545660	Unknown
AI641409	Unknown	BM035946	transmembrane emp24 domain containing 3							AW116367	Unknown	AI601458	Unknown			BI880563	Unknown
AI641495	Unknown	BM036439	Unknown							BG727177	Unknown	BG727112	Unknown			BG302974	Unknown
AI641731	Unknown	BM036521	methylosome protein 50							AI545824	Unknown	BG308920	Unknown			BI888721	nucleophosmin 1
AI657551	Unknown	BM036797	Unknown							BI880447	Unknown	BI891976	proteasomebeta type 3			BE693122	ard1 homologn-acetyltransferase
AI667550	Unknown	BM036865	pdss1 protein							BI476891	matrix metalloproteinase 2	BI877529	maf1 homolog			BI981010	mitochondrial ribosomal protein s7
AI721442	acetyl-coenzyme a acetyltransferase 1 (acetoacetyl coenzyme a thiolase)	BM037513	protein (peptidyl-prolyl cis trans isomerase) nima-4							AW420923	Unknown	AI878397	Unknown			AI626602	Unknown
AI721627	Unknown	BM071074	Unknown							AI641409	Unknown	BI890491	dead (asp-glu-ala-asp) box polypeptide 39			AI883721	mtdh protein
AI793440	Unknown	BM071666	mitochondrial ribosomal protein l30							AI588415	Unknown	BG727413	Unknown			BI843253	Unknown
AI793760	Unknown	BM072353	d19bwg1357e protein							X70299	nuclear receptor subfamily 2, group F, member 1	BI866342	fip1 like 1isoform cra_a			AI884026	(dna directed) polypeptide b
AI794539	Unknown	BM072469	Unknown							AI878490	Unknown	BE201470	Unknown			AW019288	Unknown
AI877806	arylamine n-acetyltransferase 2	BM081047	ribosomal protein l22 like 1							BM096411	Unknown	BM184509	cop9 constitutive photomorphogenic homolog subunit 6			AW128279	solute carrier familymember 8
AI878254	Unknown	BM081048	metaxin 1							AI667515	Unknown	BG985777	nucleolar complex associated 2 homolog			BI670852	proteasomealpha type 2
AI878604	rna binding motif protein 39b	BM082843	Unknown							AW116229	hydroxy-delta-5-steroid3 beta- and steroid delta-isomerase 7	BG303377	origin recognitionsubunit 3-like			BM181832	growth arrest and dna-damage-gamma interacting protein 1
AI942920	Unknown	BM083945	Unknown							AW232702	Unknown	BI842428	hcv f-transactivated protein 1			AW078163	exosome component 6
AI943017	Unknown	BM083966	Unknown							AW232041	wu:fj12e10	BI670852	proteasomealpha type 2			BI710058	novel protein
AI957603	si:(novel proteinhuman signal transducer and activator of transcription)	BM095259	heat repeat containing 3							BI982101	wu:fc67h08	AW419572	nadh dehydrogenase1 beta8kda			BI704236	Unknown
AI959496	Unknown	BM095268	atdomain containing 3a							BG738207	alanine-glyoxylate aminotransferase 2	AI522495	Unknown			BI326788	rrp1 protein
AI974208	isoform cra_a	BM095389	catsup protein							AW078446	copine iii	AI721333	-like 1			BI888562	zinc finger protein 259
AJ236882	apolipoprotein e	BM095814	yip1 domainmember 5							AI588251	Unknown	BI888424	Unknown			BI886392	nucleoporin 210
AW076634	Unknown	BM095906	importin 7							BI534383	Unknown	BM025937	tubulin cofactor a			BI672616	Unknown
AW076723	ribosomal protein s2	BM096052	Unknown							AI477963	Unknown	AW595239	chromosome 1 open reading frame 151 protein			AW058780	nucleolar protein with mif4g domain 1
AW077163	Unknown	BM096096	nucleolar protein 11							AI545441	Unknown	AA658796	proteasomealpha8 isoform 2			AW059266	coiled-coil domain containing 25
AW078048	fk506-binding protein	BM096351	Unknown							BI890769	tumor differentially expressed 2-like	BI886029	calmodulin 1			AW059220	ribosomal rna processing 15 homolog
AW115973	rho guanine nucleotide exchange factor5	BM101595	three prime histone mrna exonuclease 1							BI980125	Unknown	BG305809	Unknown			BI877937	Unknown
AW116229	hydroxy-delta-5-steroid3 beta- and steroid delta-isomerase 7	BM101651	Unknown							AF232226	death effector domain-containing dna binding protein 2	AI721912	solute carrier family 39 (metal ion transporter)member 6			BM101595	three prime histone mrna exonuclease 1
AW133873	hydroxy-delta-5-steroid3 beta- and steroid delta-isomerase 7	BM102865	guanine nucleotide binding3							Down-regulated		BI429881	Unknown			AI957628	type xviii collagen alpha 1 chain
AW134236	protein phosphataseregulatory subunit 3d	BM103927	Unknown							BI888639	anaphase promoting complex subunit 2	AW233719	steroid 5 alpha-reductase 3			BM103931	riken cdnaisoform cra_a
AW153440	Unknown	BM103931	riken cdnaisoform cra_a							AI882728	eukaryotic translation initiation factor 4isoform cra_c	AI601295	cdk5 regulatory subunit associated protein 3			AI957820	flap structure-specific endonuclease 1
AW170960	aldehyde dehydrogenase 8member a1	BM103978	Unknown							BM026390	Unknown	AF155581	proteasomebeta type 7			BI429605	Unknown
AW171511	Unknown	BM104035	centromere kinetochore protein zw10							AW171063	trh3 protein	BG307539	Unknown			BI325662	adenylate cyclase
AW175553	Unknown	BM104348	Unknown							BI474896	eukaryotic translation initiation factor 4isoform cra_c	BI864978	lac repressor			BI878580	Unknown
AW184048	Unknown	BM104604	signal sequencegamma							BI891290	prefoldin subunit 6	AF305689	voltage-dependent l-type ca channel alpha 1 subunit			BI474293	Unknown
AW232222	Unknown	BM153935	Unknown							BI562940	Unknown	BI878825	Unknown			AW128380	Unknown
AW232262	tyrosinenon-1	BM154135	Unknown							BI885253	proteasomealpha type 5	BM103927	Unknown			AI496921	Unknown
AW233562	Unknown	BM154247	phosphatidylinositol glycan anchorclass y isoform 2							BI428520	coiled-coil-helix-coiled-coil-helix domain containing 2	AW232317	Unknown			BI704293	Unknown
AW279689	Unknown	BM154897	Unknown							BM071664	cgi-140 protein	AI588758	proliferation-associated 2g4			BI880006	atph+mitochondrial f0subunit c3 (subunit 9)
AW279924	Unknown	BM155459	Unknown							BG306038	proteasomealpha3	AI964356	light chain			BI892444	nucleolar protein120kda
AW281842	Unknown	BM155590	Unknown							BI888150	alpha 8 like 4	BG305906	proteasome26s1			BI889389	source of immunodominant mhc-associated peptides
AW282104	Unknown	BM156973	Unknown							AI601513	lipoprotein lipase	BG892589	Unknown			BM096095	selenoprotein h
AW282135	Unknown	BM181499	novel protein human guanylate binding protein interferon-67kda							AI496921	Unknown	AI878713	ring finger protein 20			AF364084	signal sequencebeta
AW420407	Unknown	BM181619	Unknown							BI839952	proteasome26snon-3	AI721487	Unknown			AA542445	Unknown
AW420720	Unknown	BM181708	Unknown							BM005021	ubiquitin carboxyl-terminal esterase l3	AA606085	Unknown			AW059316	guanine nucleotide binding3
AW420898	Unknown	BM181733	Unknown							BI877691	pitrilysin metalloproteinase 1	AW019164	Unknown			BM035027	cb060_danredomain-containing protein c2orf60 homolog
AW421100	Unknown	BM181742	Unknown							BI533160	small nuclear ribonucleoprotein polypeptide g	BM182325	Unknown			BI710015	Unknown
AW421213	Unknown	BM181762	chromosome 10 open reading frame 119							AW203025	mitochondrial ribosomal protein l37	AI477055	Unknown			AW342801	Unknown
AW421225	Unknown	BM181827	signal recognition particleb subunit							AI884233	follistatin-like 1	BI672502	Unknown			BI886248	phosducin-like 3
AW595123	Unknown	BM182275	c2orf29 protein							AF395739	lag1ceramide synthase 2	BI890209	protein phosphatase 2 (formerly 2a)regulatory subunitbeta isoform			AI584483	Unknown
AW595487	s100 calcium binding protein a4	BM182304	Unknown							BI979883	proteasome 26s atpase subunit 3	AW116491	dna topoisomerase i			BG305760	glutamyl-prolyl-trna synthetase
AW595506	Unknown	BM182319	Unknown							BM186753	cytochrome c oxidase, subunit VIIa 2	BI888801	ribonucleaselarge subunit			BI886163	wd repeat domain 77
AW826304	Unknown	BM182750	heat shock 70kda protein 14							AA658756	proteasome 26s non-atpase subunit 8	BI887172	signal recognition particle 9			AW019740	Unknown
BE017355	Unknown	BM183249	defender against cell death 1							BI884186	Unknown	BI709535	Unknown			AI437149	integral membrane protein 1
BE017682	glycine n-methyltransferase	BM183973	Unknown							AI497414	heterogeneous nuclear ribonucleoprotein h2	BI982923	isoform cra_b			AW019041	Unknown
BE200642	Unknown	BM184017	yip1 interacting factor homolog a							BI879243	Unknown	BG308262	nadh dehydrogenase1 beta17kda			BI878979	Unknown
BE202095	melanoma antigen family2	BM184088	Unknown							BI890108	minichromosome maintenance complex component 6	BI983894	mitochondrial ribosomal protein s34			BI864968	solute carrier family 9 (sodium hydrogen exchanger)member 8
BE202131	Unknown	BM184239	Unknown							AI943195	nsfl1c protein	AW115853	chromosome 2 open reading frame 30			BI880695	Unknown
BE557115	Unknown	BM184694	small nuclear ribonucleoprotein e							AW281219	proteasome26snon-13	BI708386	splicing factor14 kda subunit			BI888920	ubiquitin-conjugating enzyme e2 variant 2
BE605389	nucleoside phosphorylase	BM185037	cyp 20A1							AI588758	proliferation-associated 2g4	BI840738	Unknown			BI886875	Unknown
BE605975	Unknown	BM185135	snurportin 1							AI105943	Unknown	BG302807	Unknown			AI884251	Unknown
BF156074	epithelial v-like antigen 1	BM185394	prefoldin subunit 4							AW115770	Unknown	AI667550	Unknown			AI658163	Unknown
BF717406	enoyl-hydratase	U40931	paired box 9							BM036521	methylosome protein 50	AA658756	proteasome 26s non-atpase subunit 8			AW279734	Unknown
BF717782	type i	X87581	cyclin d1							BI887500	Unknown	BM071628	abl-interactor 2			AI793367	zgc:136471 protein
BG303991	Unknown	Down-regulated								AI601295	cdk5 regulatory subunit associated protein 3	BI325662	adenylate cyclase			AI584569	protein arginine n-methyltransferase 5
BG304220	dimethylanaline monooxygenase-like	AA658659	Unknown							AI330980	proteasomebeta1	AW058780	nucleolar protein with mif4g domain 1			BI533952	phd-finger 5a
BG305269	Unknown	AB055666	D55 mRNA							BG303575	eukaryotic translation initiation factor 5	BI839952	proteasome26snon-3			AI964375	dead (asp-glu-ala-asp) box polypeptide 56
BG305271	Unknown	AB055682	D254 mRNA							AW777539	o-sialoglycoprotein endopeptidase	BI704293	Unknown			BI980725	polymeraseii (dna directed) polypeptide h
BG305277	Unknown	AF052602	huntingtin (HD)							BG303079	Unknown	BI843203	mitochondrial ribosomal protein l22			BI475950	Unknown
BG305925	Unknown	AF155577	proteasome subunit							AW344134	Unknown	BM103889	methyltransferase like 2			BG737275	mitochondrial ribosomal protein l12
BG727177	Unknown	AF164472	serine arginine repetitive matrix 1							AW344168	atpase type 13a1	AW115799	Unknown			AY029529	translocation associated membrane protein 1
BG727567	Unknown	AF180887	alpha actin							BI891976	proteasomebeta type 3	BM037232	Unknown			AI722496	ribosomal rna processing 1 homolog b
BG883396	Unknown	AF194333	insulin-like growth factor 2							BI886029	calmodulin 1	BI673573	Unknown			BI887559	Unknown
BG883651	Unknown	AF231128	Dap1b (dap1b)							AI964204	Unknown	AA494839	pci domain containing 2			AI666923	Unknown
BG884450	Unknown	AF286375	na+ k+beta 1 polypeptide							BI891913	mago-nashi homolog	BI891043	ubiquinol-cytochrome c reductase complex			BM183731	ts translation elongationmitochondrial
BI326618	Unknown	AF295372	pyruvate carboxylase							BM157248	ubiquitin-like 5	AW305684	Unknown			BM104463	bola-like 3
BI429216	keratin 19	AF316598	mucosa associated lymphoid tissue lymphoma translocation gene 1							BM025937	tubulin cofactor a	BM104152	phosphatidylinositol glycan anchorclass s			BI985003	solute carrier family 16 (monocarboxylic acid transporters)member 13
BI430189	centrin	AF329850	hiv-1 tat interactive protein30kda							AI943154	proteasome26s6	BM037477	solute carrier family 27 (fatty acid transporter)member 6			BI892176	eukaryotic translation initiation factor 6
BI475226	Unknown	AF348085	focal adhesion kinase							AI584590	Unknown	BI891689	brix domain containing 2			BI866789	coiled-coil domain containing 58
BI672727	Unknown	AF364811	novel proteine-cadherin							AI722424	hla-b associated transcript 1	BE201733	(dna directed) polypeptide25kda			BI891976	proteasomebeta type 3
BI704281	keratin 8	AF412832	heat shock factor Hsf2; heat shock factor 2							BI880261	Unknown	AW420597	Unknown			AI959577	deah (asp-glu-ala-his) box polypeptide 37
BI704944	Unknown	AI331361	Unknown							BI979957	transmembrane and coiled-coil domains 1	BI980732	Unknown			AW116425	retinoblastoma binding protein 4
BI705136	Unknown	AI332057	tissue inhibitor of metalloproteinase 2							AW233637	Unknown	AW059242	polymerase (dna directed)epsilon 3 (p17 subunit)			BI882568	dead (asp-glu-ala-asp) box polypeptide 27
BI839784	Unknown	AI354055	glutathione s-theta 3							BI891707	transcription elongation factor bpolypeptide 1	AW115633	ras-gtpase activating protein sh3 domain-binding proteinisoform cra_a			BG308713	wd repeat protein gemin5
BI839853	integral membrane protein 2b	AI544884	beta-ureidopropionase							AW115853	chromosome 2 open reading frame 30	BI980199	translocase of inner mitochondrial membrane 8 homolog b			BI979865	Unknown
BI842764	novel protein	AI545856	host cell factor c2							AI584292	proteasome26s4	BI326273	mitochondrial complex i subunit ndufc1			AW232435	nadh dehydrogenasealpha beta8kda
BI842926	Unknown	AI558305	Unknown							AW174595	signal peptidase complex subunit 3	BM095268	atdomain containing 3a			AI793730	Unknown
BI843480	Unknown	AI584197	Unknown							BM026470	Unknown	BI843253	Unknown			BI878429	deoxyhypusine synthase
BI845297	Unknown	AI584351	Unknown							BM026801	Unknown	BM182738	cd2 antigen (cytoplasmic tail) binding protein 2			BM071102	sjogrens syndrome scleroderma autoantigen 1
BI865554	Unknown	AI584430	Unknown							BI891455	proteasome26snon-6	BI892172	chromosome 12 open reading frame 31			AW203151	u2 snrnp auxiliary factor small subunit
BI878036	Unknown	AI585168	Unknown							BI866952	Unknown	BG302868	Unknown			BG305296	brca2 and cdkn1a interacting protein
BI879035	Unknown	AI588190	Unknown							AW019288	Unknown	AW175443	helicase smarcad1			BI889549	n-acetylneuraminic acid synthase (sialic acid synthase)
BI879550	Unknown	AI626507	Unknown							BG985784	c21orf57 isoform a protein	AI497535	novel protein			BM184154	comm domain containing 7
BI879861	Unknown	AI641045	Unknown							BM184151	glutamic-oxaloacetic transaminasemitochondrial (aspartate aminotransferase 2)	BG727383	Unknown			BI844121	low density lipoprotein receptor
BI880225	Unknown	AI641495	Unknown							AW116285	Unknown	AW077129	Unknown			BI891768	Unknown
BI880357	Unknown	AI641534	Unknown							AI883362	sec22 vesicle trafficking1	AW077142	Unknown			BI886057	kri1 protein
BI882489	Unknown	AI641731	Unknown							BM184694	small nuclear ribonucleoprotein e	BI980160	Unknown			BI704393	myb binding protein1a-like
BI886275	kinase isoform 1	AI666900	Unknown							BM037469	small nuclear ribonucleoprotein d3	AI384385	pak1 interacting protein 1			AW826611	ubiquitin related modifier 1 homolog
BI886664	palmitoyl-protein thioesterase 1	AI667550	Unknown							BI979759	enhancer of yellow 2 homolog	AW466751	g protein gamma-5 subunit			BG303969	adp-ribosylation factor 6
BI886735	Unknown	AI721442	acetyl-coenzyme a acetyltransferase 1 (acetoacetyl coenzyme a thiolase)							BM181832	growth arrest and dna-damage-gamma interacting protein 1	BM026032	dead (asp-glu-ala-asp) box polypeptide 46			AW171167	mitochondrial ribosomal protein l9
BI888150	alpha 8 like 4	AI721627	Unknown							BI879523	caseinolyticatp-proteolytic subunit homolog	BI672201	Unknown			BG302941	heat shock protein 4
BI888197	Unknown	AI793440	Unknown							BM037305	mitochondrial ribosomal protein l21	AI957850	Unknown			BI887733	coatomer proteinsubunit epsilon
BI888604	dual specificity phosphatase 1	AI793474	Unknown							BM102070	cofactor required for sp1 transcriptionalsubunit 3	BI878580	Unknown			BI879243	Unknown
BI889426	hop homeobox	AI793555	Unknown							BG303613	formin binding protein 3	AW116011	nedd8 activating enzyme e1 subunit 1			BM025866	upf0315 protein
BI891674	15-hydroxyprostaglandin dehydrogenase	AI793760	Unknown							AI641437	Unknown	AW019003	Unknown			AW116159	Unknown
BI891976	proteasomebeta type 3	AI794539	Unknown							AI641775	proteasome 26s non-atpase subunit 2	BI890610	family with sequence similaritymember a			AI657727	Unknown
BI979095	toll interacting protein	AI877503	t-complex 11like 2							BI427744	fk506 binding protein19 kda	BI878477	wu:fb33b12 protein			BI867825	Unknown
BI980125	Unknown	AI877924	Unknown							BM184284	Unknown	BM103812	Unknown			BM096052	Unknown
BI981048	Unknown	AI878254	Unknown							AI522554	mitochondrial translational initiation factor 2	AI878687	Unknown			AI793574	chromosome 14 open reading frameisoform cra_a
BI981133	Unknown	AI878604	rna binding motif protein 39b							AW171260	Unknown	BM183990	anaphase promoting complex subunit 5			BI840539	Unknown
BI981223	Unknown	AI942920	Unknown							BM156788	sco cytochrome oxidase deficient homolog 1	BM095884	Unknown			BI533373	Unknown
BI981470	GTP cyclohydrolase I feedback regulator	AI943246	Unknown							BI982923	isoform cra_b	AW777524	Unknown			AA658750	glycyl-trna synthetase
BI982810	Unknown	AI957603	si:(novel proteinhuman signal transducer and activator of transcription)							BE558184	retinoblastoma binding protein 4	BI878874	Unknown			AI964356	light chain
BM024058	Unknown	AI959496	Unknown							AW117147	sec11-like 1	BI886374	splicingarginine serine-rich 11			AW344170	Unknown
BM026316	Unknown	AI974208	isoform cra_a							BI890735	chromosome 6 open reading frame 66	BI888150	alpha 8 like 4			AI943154	proteasome26s6
BM036361	Unknown	AW018731	retinol binding proteincellular							AI884048	Unknown	BG303448	neurofascin homolog			AW420900	Unknown
BM037477	solute carrier family 27 (fatty acid transporter)member 6	AW019593	transmembrane channel-like 6							AW058859	Unknown	AI588119	cleavage and polyadenylation specific factor 1			AW128293	zgc:153930 protein
BM082475	cytokine receptor family member b4	AW058882	Unknown							BI886847	proteasome (prosome macropain) subunit beta type 4	AW154707	Unknown			BI878464	mgc69156 protein
BM095239	Unknown	AW076620	Unknown							BG303497	proteasome 26s non-atpase subunit 1	AI957820	flap structure-specific endonuclease 1			BI326273	mitochondrial complex i subunit ndufc1
BM095252	f-box protein 15	AW076634	Unknown							AW116809	polymerase (dna directed)epsilon 2 (p59 subunit)	AI964352	chaperonin containingsubunit 3			BM102070	cofactor required for sp1 transcriptionalsubunit 3
BM095399	Unknown	AW077163	Unknown							BG985847	Unknown	AW116386	damage-specific dna binding protein127kda			BI891689	brix domain containing 2
BM095420	Unknown	AW078048	fk506-binding protein							AW777524	Unknown	AI884062	cobw domain containing 3			BI888371	similar to phospho-2-dehydro-3-heoxyheptonate aldolase
BM096411	Unknown	AW115780	rna bindinghomolog 2							AI666873	Unknown	BI475648	mitochondrial ribosomal protein s26			BG303032	Unknown
BM102180	Unknown	AW115973	rho guanine nucleotide exchange factor5							AI721912	solute carrier family 39 (metal ion transporter)member 6	BI842393	Unknown			BI891065	loc494737 protein
BM156806	Unknown	AW116229	hydroxy-delta-5-steroid3 beta- and steroid delta-isomerase 7							BM157210	rna polymerase ii associated protein 1	AW116285	Unknown			BI473004	signal peptidase complex subunit 1 homolog
BM156813	Unknown	AW116422	Unknown							BI672201	Unknown	AI584575	Unknown			BG305800	Unknown
BM181624	Unknown	AW116451	novel proteinvertebrate microtubule associated proteinfamily							AI964130	zp1-related protein	BI879966	h+v1 subunit g isoform 1			BI840738	Unknown
BM181863	non-metastatic cellsprotein expressed in	AW116521	Unknown							BM072469	Unknown	AW232435	nadh dehydrogenasealpha beta8kda			BM095268	atdomain containing 3a
BM183259	macrophage migration inhibitory factor	AW116767	Unknown							BI704293	Unknown	AI584259	Unknown			BI888169	chaperonin containingsubunit 6a (zeta 1)
BM183918	Unknown	AW133873	hydroxy-delta-5-steroid3 beta- and steroid delta-isomerase 7							BG737275	mitochondrial ribosomal protein l12	AI641585	dc2 protein			BI866342	fip1 like 1isoform cra_a
BM185420	Unknown	AW153440	Unknown							BI981010	mitochondrial ribosomal protein s7	BI877478	Unknown			AI964231	utp20 protein
BM185809	Unknown	AW170960	aldehyde dehydrogenase 8member a1							BI890056	Unknown	AW343922	cellular apoptosis susceptibility protein			BI892237	dead (asp-glu-ala-asp) box polypeptide 39
BM185913	Unknown	AW171168	Unknown							AW115784	solute carrier family 30 (zinc transporter)member 5	AW115602	alpha 1c			AW232181	integral membrane protein 1
		AW175431	kelch-like ech-associated protein 1							BI534308	mitochondrial ribosomal protein l28	AW078304	member ras oncogene family			BM182304	Unknown
		AW175553	Unknown							BI880695	Unknown	BM095389	catsup protein			AI721290	Unknown
		AW175556	Unknown							BE605880	Unknown	AI584532	rna polymerase ii subunitkd			BM181828	Unknown
		AW184048	Unknown							AF095639	uroporphyrinogen decarboxylase	AA605765	Unknown			BG985688	alpha peptide
		AW184055	mhc class i antigen							BE605721	rae1 rna export 1 homolog	BI897366	peptidyl prolyl isomerase h			AF210647	beta 2c
		AW232222	Unknown							BG302807	Unknown	AI641453	ras-related gtp binding a			BE201546	Unknown
		AW232585	Unknown							BM184509	cop9 constitutive photomorphogenic homolog subunit 6	BI325955	chromosome 9 open reading frame 82			BM072044	thioredoxin 2
		AW233562	Unknown							AW305814	mitochondrial ribosomal protein l24	BM103718	chromosome 6 open reading frame 86			BI844059	Unknown
		AW279689	Unknown							AW281710	Unknown	BM185252	Unknown			AW116011	nedd8 activating enzyme e1 subunit 1
		AW279924	Unknown							BG306308	Unknown	AW058842	seven transmembrane helix receptor			AW019809	Unknown
		AW281842	Unknown							BG303032	Unknown	AI477493	Unknown			BM185202	transmembrane protein 93
		AW282104	Unknown							AW116327	replication protein70kda	AI658014	lyric-like			AI641437	Unknown
		AW305549	lysyl oxidase-like 3							AW115602	alpha 1c	AW059220	ribosomal rna processing 15 homolog			BM184151	glutamic-oxaloacetic transaminasemitochondrial (aspartate aminotransferase 2)
		AW343976	loc407677 protein							AI522788	Unknown	BM186050	adenylosuccinate synthase			AF140608	proliferating cell nuclear antigen
		AW344246	Unknown							AI723170	deah (asp-glu-ala-his) box polypeptide 15	AW281710	Unknown			BI888150	alpha 8 like 4
		AW344274	aldehyde dehydrogenase 2 family							BM184154	comm domain containing 7	AW344170	Unknown			AW344078	Unknown
		AW420244	sulfotransferase familycytosolic sulfotransferase 3							BI878132	atp-bindingsub-family fmember 3	BI709455	tight junction protein 2 (zona occludens 2)			BI867302	chromosome 16 open reading frame 57
		AW420407	Unknown							BG306390	interleukin enhancer binding factor 2	BI843153	dynactin 5			BM083945	Unknown
		AW420720	Unknown							BG727383	Unknown	AI667324	bub3 budding uninhibited by benzimidazoles 3 homolog			BG303377	origin recognitionsubunit 3-like
		AW466674	Unknown							BI888977	Unknown	AI943195	nsfl1c protein			BI878279	bud13 homolog
		AW595123	Unknown							S76877	casein kinasebeta polypeptide	BI891877	nucleolar protein 5a			AA494839	pci domain containing 2
		AW595487	s100 calcium binding protein a4							BI886200	sumo1 activating enzyme subunit 1	AW019041	Unknown			BM025851	Unknown
		AW595506	Unknown							BI888186	proteasome maturation protein	AA658804	dolichyl-diphosphooligosaccharide-protein glycosyltransferase			BI983413	Unknown
		AW826304	Unknown							AI964308	ccd98_brarecoiled-coil domain-containing protein 98	BI864920	Unknown			BI891114	u3 small nucleolarhomolog
		BE016087	Unknown							BM183903	proteasomealpha4	AW342801	Unknown			BI672025	novel protein (zgc:73351)
		BE017355	Unknown							AW116011	nedd8 activating enzyme e1 subunit 1	BG308784	taf10 rna polymerasetata box binding protein-associated factor			BI890848	mki67 (fha domain) interacting nucleolar phospho
		BE017864	Unknown							AW171271	Unknown	AW567295	Unknown			BI563294	mgc84009 protein
		BE200642	Unknown							BI889701	zh1 protein	AI877538	wd repeat domain 61			AF241153	non-metastatic cellsprotein expressed in (nucleoside-diphosphate kinase)
		BE201929	Unknown							AA494839	pci domain containing 2	BI880960	Unknown			BM026429	u6 snrna-associated sm-like protein lsm8
		BE202131	Unknown							AF273739	heat shock 10kda protein 1 (chaperonin 10)	BI878208	Unknown			AF073290	semaphorin 3d
		BE557072	Unknown							BG727112	Unknown	AI667202	Unknown			BF717715	Unknown
		BE557760	cyp 8b							AW171075	Unknown	AW305657	proteasome26s1			BI705525	nucleolar protein 9
		BE605911	prostaglandin f2 receptor negative regulator							AI522495	Unknown	AJ301601	phosphoglycerate mutase 1			AI106312	chromosome 9 open reading frame 105
		BE605975	Unknown							BM183982	cop9 constitutive photomorphogenic homolog subunit 3	BM184017	yip1 interacting factor homolog a			AW116461	squamous cell carcinoma antigen recognized by t-cells 1
		BE693176	Unknown							BI983375	loc733342 protein	BI672948	ribosome binding protein 1 homolog 180kda			BI867929	Unknown
		BF156074	epithelial v-like antigen 1							AI964356	light chain	BE557659	tetratricopeptide repeat domain 35			AI793880	u3 small nucleolarhomolog
		BF717406	enoyl-hydratase							AW420830	zgc:103534 protein	BI877937	Unknown			AI641483	proteasome 26s non-atpase subunit 11
		BF717782	type i							BI888360	Unknown	AI965225	ribophorin i			BI840855	Unknown
		BG303387	abc1 activity of bc1 complex like							BI867869	mitochondrial ribosomal protein l53	AI964108	mitochondrial ribosomal protein l38			AI877538	wd repeat domain 61
		BG304106	Unknown							AW343510	Unknown	BM036294	dead (asp-glu-ala-asp) box polypeptide 47			AI641401	Unknown
		BG305269	Unknown							BM023720	Unknown	BM185202	transmembrane protein 93			BM072469	Unknown
		BG305271	Unknown							BM035508	proteasomeassembly chaperone 1	BM070524	Unknown			BI850039	Unknown
		BG305277	Unknown							BI881908	ubiquitin-conjugating enzyme e2d 2 (ubc4 5yeast)	BI979883	proteasome 26s atpase subunit 3			BI867933	taf9 rna polymerasetata box binding protein-associated factor
		BG305295	Unknown							BI673663	small fragment nuclease	BI891455	proteasome26snon-6			AW422922	loc431792 protein
		BG305925	Unknown							BI890375	Unknown	BI878798	polymerase (dna directed)deltacatalytic subunit 125kda			BI885902	nuclear transport factor 2
		BG727177	Unknown							AI626446	Unknown	AW777591	polymerasei polypeptide194kda			AW420722	family with sequence similaritymember b
		BG729134	Unknown							AW076666	mgc80185 protein	BM096050	chromosome transmission fidelity factor 18 homolog			BM095658	zinc finger protein 9
		BG883396	Unknown							BI885268	Unknown	AW281840	g elongationmitochondrial 1			BF718121	GrpE-like 1, mitochondrial
		BG883651	Unknown							BI673675	nucleotide binding protein 2	AW454676	Unknown			AI721467	Unknown
		BG884528	Unknown							BI891329	atp2a2 protein	AW777876	Unknown			BI979159	cop9 constitutive photomorphogenic homolog subunit 4
		BG891867	Unknown							AI444338	glutaredoxin 3	BI886200	sumo1 activating enzyme subunit 1			AI957519	heterogeneous nuclear ribonucleoprotein l
		BI326618	Unknown							AW115556	sorting and assembly machinery component 50 homolog	AI964306	developmentally regulated gtp binding protein 2			BI878520	Unknown
		BI326715	suppression of tumorigenicity 5							BI887226	Unknown	AI793880	u3 small nucleolarhomolog			BM154247	phosphatidylinositol glycan anchorclass y isoform 2
		BI430050	Unknown							AW058902	minichromosome maintenance complex component 5	BI877328	replication protein14kda			AI878021	Unknown
		BI430189	centrin							BI673573	Unknown	AI641775	proteasome 26s non-atpase subunit 2			BM183007	domain containing 2
		BI430331	Unknown							BI881709	Unknown	BI562940	Unknown			BM102865	guanine nucleotide binding3
		BI475226	Unknown							AW165362	gnl3 protein	BG302599	Unknown			BI984826	ubiquitin-activating enzyme 5
		BI670948	chromosome 1 open reading frame 69							AI883443	Unknown	BI673615	translocase of outer mitochondrial membrane 20 homolog			BI983456	cg14903-pa
		BI704281	keratin 8							BM024640	neural precursor celldevelopmentally down-regulated 8	AW116425	retinoblastoma binding protein 4			BI889170	Unknown
		BI705136	Unknown							AF062643	pim-3 oncogene	AI641437	Unknown			BI878826	Unknown
		BI705594	Unknown							BI980019	mitochondrial ribosomal protein l34	AF067429	wingless-type mmtv integration sitemember 11			BM023731	Unknown
		BI708067	dimeric dihydrodiol dehydrogenase							BI980160	Unknown	AW018939	riken cdna 5730596k20 gene			BI877285	chromosome 11 open reading frame 17
		BI708766	Unknown							BI882235	gale protein	BI886057	kri1 protein			AW078331	zincc3hc-type containing 1
		BI839853	integral membrane protein 2b							BI888861	small nuclear ribonucleoprotein polypeptide a	AW154439	Unknown			BI840124	Unknown
		BI840421	Unknown							BI890771	prefoldin 1	BE605721	rae1 rna export 1 homolog			BI890013	eukaryotic translation initiation factor 5a
		BI842764	novel protein							BG729177	Unknown	BI887935	Unknown			AW279682	novel protein
		BI843250	sub1 homolog							AA658796	proteasomealpha8 isoform 2	BI878967	apoptosis antagonizing transcription factor			BI887292	flj20850 protein isoform 3
		BI878036	Unknown							BM103978	Unknown	AW154782	Unknown			BM026462	cd2 antigen (cytoplasmic tail) binding protein 2
		BI878928	Unknown							BI533270	Unknown	AI884175	fez family zinc finger 1			BG306308	Unknown
		BI879296	novel protein							AW232317	Unknown					BM026201	Unknown
		BI879307	Unknown							AA606010	myg1 protein					BM154897	Unknown
		BI879861	Unknown							AW019266	Unknown					BG307524	Unknown
		BI880225	Unknown							BI891043	ubiquinol-cytochrome c reductase complex					AW019725	lightlc8-type 2
		BI880905	Unknown							BI670969	proteasome26snon-12					BI982951	Unknown
		BI882489	Unknown							BI886268	Unknown					AW280171	polymeraseii (dna directed) polypeptide f
		BI883993	Unknown							AI957820	flap structure-specific endonuclease 1					AW116039	rna polymerase i polypeptide b isoform 2
		BI885931	activating transcription factor 7 interacting protein							AW466735	rad50-interacting protein 1					BM095932	pentatricopeptide repeat domain 3
		BI886275	kinase isoform 1							BI867642	Unknown					BM036294	dead (asp-glu-ala-asp) box polypeptide 47
		BI886513	aullfrog red cell l ferritin							BI878798	polymerase (dna directed)deltacatalytic subunit 125kda					AI641729	pentatricopeptide repeat domain 1
		BI886664	palmitoyl-protein thioesterase 1							BI890102	tho complex 4					AW116627	Unknown
		BI886735	Unknown							AI584575	Unknown					BM182738	cd2 antigen (cytoplasmic tail) binding protein 2
		BI888197	Unknown							AI641585	dc2 protein					AW202620	mitochondrial ribosomal protein l20
		BI889426	hop homeobox							BI867946	Unknown					AI558559	Unknown
		BI891674	15-hydroxyprostaglandin dehydrogenase							AW305657	proteasome26s1					AI626587	dna primase (subunit p48)
		BI896260	mgc107895 protein							BI325662	adenylate cyclase					BG728999	Unknown
		BI979989	Unknown							AW232296	barrier to autointegration factor 1					AW058859	Unknown
		BI980261	Unknown							BG306494	Unknown					BI889298	heterogeneous nuclear ribonucleoprotein l
		BI981048	Unknown							BI843250	sub1 homolog					BG304080	Unknown
		BI981163	Unknown							BI885993	novel protein (wu:fb14b05)					AW115561	bcs1-like
		BI981223	Unknown							AW116127	elongation factor tu gtp binding domain containing 2					U66872	enhancer of rudimentary homolog
		BI983044	Unknown							BM103793	transmembrane protein 48					BI890102	tho complex 4
		BM024058	Unknown							AI878713	ring finger protein 20					BE017873	Unknown
		BM026316	Unknown							AI601458	Unknown					AW115915	u3 small nucleolar interacting protein 2
		BM036334	Unknown							BI878043	Unknown					BM182325	Unknown
		BM037477	solute carrier family 27 (fatty acid transporter)member 6							BE202095	melanoma antigen family2					U77595	dead eye
		BM070524	Unknown							BI705744	timeless-interacting protein					BE201470	Unknown
		BM095239	Unknown							U66872	enhancer of rudimentary homolog					BI705560	Unknown
		BM095399	Unknown							AI965269	ufm1-specific protease 2					AW154454	Unknown
		BM095420	Unknown							BI878923	actl6a protein					BI980377	1-acylglycerol-3-phosphate o-acyltransferase 4 (lysophosphatidic aciddelta)
		BM095862	Unknown							BI890247	Unknown					AW154439	Unknown
		BM096411	Unknown							BM181733	Unknown					AI877609	adp-ribosylation factor-like 1
		BM102180	Unknown							BF717676	chromosome 20 open reading frame 116					BG306110	Unknown
		BM104021	Unknown							BI890195	Unknown					AI667202	Unknown
		BM156813	Unknown							BI867825	Unknown					AI666922	Unknown
		BM181863	non-metastatic cellsprotein expressed in							BI867240	mitochondrial ribosomal protein s16					AI476925	exosome component 2
		BM181896	novel protein							BG305684	mitochondrial ribosomal protein l33					AW466547	asparagine-linked glycosylation 6 homolog (alpha--glucosyltransferase)
		BM182376	Unknown							BM104463	bola-like 3					BI842521	Unknown
		BM183259	macrophage migration inhibitory factor							AW165096	signal recognition particle 72					BM026839	Unknown
		BM183918	Unknown							BM035598	arginine-mutated in early stage tumors					AI964306	developmentally regulated gtp binding protein 2
		BM185809	Unknown							BG305906	proteasome26s1					AI793600	ribophorin ii
										U08869	mhc class ii antigen beta chain					AW281219	proteasome26snon-13
										AW059389	coiled-coil domain containing 72					AI979356	activating signal cointegrator 1 complex subunit 3-like 1 isoform 2
										AI331984	riken cdna 3110001d03					BI887230	gins complex subunit 2 (psf2 homolog)
										BI867305	Unknown					AI601724	novel proteinvertebrate periphilin 1
										BI705589	Unknown					BI890240	Unknown
										BM182516	transcription factor 25 (basic helix-loop-helix)					AA606218	polymeraseiii (dna directed) polypeptide k
										AI588119	cleavage and polyadenylation specific factor 1					AF277172	ring finger2
										BM082843	Unknown					AW154321	ccaat enhancer binding protein zeta
										AW019041	Unknown					BI887570	Unknown
										BM184017	yip1 interacting factor homolog a					BG305906	proteasome26s1
										AW232435	nadh dehydrogenasealpha beta8kda					BM104602	dead (asp-glu-ala-asp) box polypeptide 49
										AI667214	Unknown					AW078304	member ras oncogene family
										AW116597	subfamilymember 1					AF305689	voltage-dependent l-type ca channel alpha 1 subunit
										AI641369	Unknown					AW281716	Unknown
										AW175443	helicase smarcad1					BM185135	snurportin 1
										BI671130	nadh dehydrogenasefe-s protein18kda (nadh-coenzyme q reductase)					AW115872	fas-associated factor 1
										AI883253	Unknown					AW019444	Unknown
										BI979927	flj11273 protein					BM181762	chromosome 10 open reading frame 119
										BG302628	Unknown					BI890375	Unknown
										AW116147	atp-bindingsub-family emember 1					BM184088	Unknown
										BI878520	Unknown					AW777906	xrcc5 protein
										AW595239	chromosome 1 open reading frame 151 protein					BI704401	protein tyrosine phosphatase typemember 2
										AI959558	family with sequence similarity 46, member C					BF937638	mid1 interacting g12-like protein
										AW567295	Unknown					BI670833	novel protein
										BG304114	Unknown					BI880088	immediate early response 3 interacting protein 1
										AI793850	wu:fc55b04					BI886728	solute carrier familymember e3
										AW281840	g elongationmitochondrial 1					BI865554	Unknown
										BE693173	Unknown					BM184838	fus interacting protein (serine arginine-rich) 1
										BI887733	coatomer proteinsubunit epsilon					BI429881	Unknown
										BM026462	cd2 antigen (cytoplasmic tail) binding protein 2					BE605510	mitochondrial ribosomal protein l2
										BG308920	Unknown					BI672394	Unknown
										BE200811	Unknown					U57964	ribonucleotide reductase m1 polypeptide
										AI477493	Unknown					AW165153	vcell division cyclepaf1 rna polymerase ii complexhomolog
										BE201733	(dna directed) polypeptide25kda					AI641485	Unknown
										AI641174	vesicle transport-related protein					BE016083	Unknown
										BI884788	adenine phosphoribosyltransferase					BM095161	Unknown
										AW115799	Unknown					BM182275	c2orf29 protein
										BE693133	Unknown					BM182319	Unknown
										AI666882	eukaryotic translation initiation factorisoform 1					BI709620	nucleoporin 37kda
										AI942983	Unknown					AW019011	coatomer proteinsubunit beta 1
										BI892349	loc798067 protein					BI980248	Unknown
										AW566851	cu zn superoxide dismutase					BI890525	large homolog 3
										AW777332	asparagine-linked glycosylation 5 homolog (dolichyl-phosphate beta-glucosyltransferase)					AW116306	cisplatin resistance related protein crr9p
										AF155581	proteasomebeta type 7					BI979883	proteasome 26s atpase subunit 3
										BI673676	Unknown					AW777445	chromosome fragility associated gene 1
										L03398	retinoic acidalpha					BE606166	ring finger protein 7
										AA605765	Unknown					AW058828	Unknown
										AW154413	iws1 homolog					BI983582	mgc84361 protein
										BM103809	mgc84016 protein					AI958656	jagunal homolog 1
										BI867066	stress-associated endoplasmic reticulum protein 1					AW154296	Unknown
										BI888534	ubiquitin-conjugating enzyme e2l 3					AI106196	low molecular mass ubiquinone-binding protein
										BI877478	Unknown					BI427841	Unknown
										BM183879	Unknown					BM184170	ump synthase
										BI888166	Unknown					BI881716	transformed 3t3 cell double minutep53 binding protein
										AI878687	Unknown					AI883368	Unknown
										BM154193	mitogen-activated protein-binding protein-interacting protein					BM035554	transmembrane protein 53
										BM026039	Unknown					BI428520	coiled-coil-helix-coiled-coil-helix domain containing 2
										AW203003	Unknown					AI601513	lipoprotein lipase
										BI865554	Unknown					AI497535	novel protein
										BI888801	ribonucleaselarge subunit					AI964308	ccd98_brarecoiled-coil domain-containing protein 98
										BM104683	small nuclear ribonucleoprotein d3					BI885779	Unknown
										BI891684	Unknown					BI475794	small nuclear ribonucleoprotein d1 polypeptide 16kda
										BM026839	Unknown					BM184239	Unknown
										BG728947	Unknown					AI437239	Unknown
										BI533373	Unknown					BI886597	dihydrouridine synthase 2-like
										BI850032	Unknown					BG985493	Unknown
										AI667323	riken cdna 2310016e02 gene					AW154415	hbs1-like
										AI641483	proteasome 26s non-atpase subunit 11					AI477055	Unknown
										AW128334	arginyl-trna synthetase					BI888977	Unknown
										AW116343	hypoxia up-regulated 1					AI793974	wu:fc56g12
										BI897366	peptidyl prolyl isomerase h					BM186050	adenylosuccinate synthase
										AW019613	Unknown					BM103809	mgc84016 protein
										AW116425	retinoblastoma binding protein 4					BM182516	transcription factor 25 (basic helix-loop-helix)
										BI672058	Unknown					BI882235	gale protein
										BI672025	novel protein (zgc:73351)					AW154792	nucleolar complex associated 3 homolog
										BG891864	carboxypeptidasepolypeptide 1					AJ400363	Rex-3 retrotransposon partial rex3-RT pseudogene
										BI878123	ubiquitin-activating enzyme e1c					BI705273	Unknown
										AI330441	small inducible cytokine subfamilymember 1					BI980189	Unknown
										AF196345	catsup protein					BG303079	Unknown
										X87581	cyclin d1					BI867303	prostaglandin e synthase 2
										BG799157	Unknown					AI641585	dc2 protein
										AW344170	Unknown					BM095814	yip1 domainmember 5
										BI846806	Unknown					BF158286	brain protein 16
										BM184088	Unknown					BM183904	sub-family b atp-binding cassette transporter 2
										AI721487	Unknown					AA606010	myg1 protein
										BI888350	Unknown					AW117050	eukaryotic translation initiation factor 4b
										BI842428	hcv f-transactivated protein 1					AA495430	Unknown
										AF305689	voltage-dependent l-type ca channel alpha 1 subunit					BM035567	rna methyltransferase like 1
										BM095268	atdomain containing 3a					AI353873	mitochondrial ribosomal protein 63
										BI887230	gins complex subunit 2 (psf2 homolog)					BI888956	polymeraseiii (dna directed) polypeptide glike
										AI477285	Unknown					AI965236	gtp binding protein 5
										BI670852	proteasomealpha type 2					BG985503	Unknown
										BI878193	nucleoporin 54kda					BI890772	Unknown
										AW777355	Unknown					AI641775	proteasome 26s non-atpase subunit 2
										BE605823	coatomer proteinsubunit alpha					AI974191	Unknown
										BI473712	Unknown					BI891116	nin one binding protein
										AI322178	thimet oligopeptidase 1					AW420830	zgc:103534 protein
										BI866342	fip1 like 1isoform cra_a					AW282124	Unknown
										BI843203	mitochondrial ribosomal protein l22					BG304114	Unknown
										BM026429	u6 snrna-associated sm-like protein lsm8					AW116389	splicing factorsubunit 3
										BM104152	phosphatidylinositol glycan anchorclass s					BE605721	rae1 rna export 1 homolog
										BI886657	thioredoxin-like 4a					BI878741	Unknown
										BI880006	atph+mitochondrial f0subunit c3 (subunit 9)					AI721910	Unknown
										AW174857	proteasome26satpase 2					AI626446	Unknown
										BI864978	lac repressor					AW777355	Unknown
										AW116281	n-acetyltransferase 10					AI942557	ribosome binding protein 1 homolog 180kda
										BI846346	loc389203 protein					BI880846	Unknown
										AI816702	Unknown					BI888350	Unknown
										AI477055	Unknown					BM036448	syntaxin 5a
										BI672394	Unknown					BG302684	Unknown
										BI878943	adenylosuccinate lyase					AI641653	Unknown
										AW116374	swi snfmatrixactin dependent regulator ofsubfamilymember 5					BI888328	acyl-coenzyme a binding domain containing 3
										BM182304	Unknown					BG305364	mitochondrial ribosomal protein l23
										AW116159	Unknown					BM071666	mitochondrial ribosomal protein l30
										BI983582	mgc84361 protein					AI477285	Unknown
										AI793889	eukaryotic translation initiation factor 5b					BI475648	mitochondrial ribosomal protein s26
										BM183817	family with sequence similaritymember c					BG305684	mitochondrial ribosomal protein l33
										AW279734	Unknown					BI843203	mitochondrial ribosomal protein l22
										BI890191	Unknown					BM182933	member ras oncogene family
										BI890610	family with sequence similaritymember a					BG883878	novel proteinvertebrate tia1 cytotoxic granule-associated rna binding protein(zgc:55520)
										BI868107	Unknown					BI889280	Unknown
										AW171454	ubiquitin specific protease 5					BI984246	Unknown
										BM185252	Unknown					BM096050	chromosome transmission fidelity factor 18 homolog
										BM080950	lsm6 protein					BM026308	Unknown
										AW115633	ras-gtpase activating protein sh3 domain-binding proteinisoform cra_a					AI964310	Unknown
										BI318394	lin-52 homolog					BI879242	Unknown
										AW343922	cellular apoptosis susceptibility protein					BF718139	mannose-1-phosphate guanylyltransferase
										BE558061	transmembrane protein 85					AW344030	leucine rich repeat containing 47
										BI877285	chromosome 11 open reading frame 17					BI867449	Unknown
										AW115626	mcm2 minichromosome maintenance deficientmitotin					BI888801	ribonucleaselarge subunit
										BI887292	flj20850 protein isoform 3					BG303704	5-methyltetrahydrofolate-homocysteine methyltransferase
										BI880960	Unknown					AI437364	Unknown
										AW116491	dna topoisomerase i					AI878687	Unknown
										BI878206	Unknown					BG799157	Unknown
										AI942924	prohibitin 2					BI705282	cd82 antigen
										AW777903	smek2 protein					BM155789	protein arginine n-methyltransferase 7
										BI673358	Unknown					BI882972	ribosomal protein p2
										BI887172	signal recognition particle 9					BM096351	Unknown
										AW466751	g protein gamma-5 subunit					BI705704	Unknown
										AW165153	vcell division cyclepaf1 rna polymerase ii complexhomolog					BI983410	lrc59_brare leucine-rich repeat-containing protein 59
										BI979263	Unknown					AW344260	polymerase (dna directed)alpha 2 (70kd subunit)
										BI980068	l-3-hydroxyacyl-coenzyme ashort chain					AW171085	autosomal recessive 1a
										AW342801	Unknown					AI964204	Unknown
										BI879231	peter pan homolog					BM185158	Unknown
										AW115691	platelet-activating factorisoformbeta1 subunit					BI888883	leucine aminopeptidase 3
										BM182911	liver fatty acid binding protein					AW171481	exosome component 10
										AW422922	loc431792 protein					BI865382	Unknown
										BI473004	signal peptidase complex subunit 1 homolog					BM095968	Unknown
										AI397371	novel proteinkinetochorehomolog					AW343536	lysosomal alpha-mannosidase
										AW077619	Unknown					BI983486	Unknown
										AJ302649	gabaa receptor beta 2 subunit					BM182376	Unknown
										BI429605	Unknown					BM183973	Unknown
										BE201470	Unknown					AJ007742	patched homolog 1
										AI721511	proteasome26snon-12					AI883583	helicase-like transcription factor
										BI842393	Unknown					AW078020	Unknown
										AW154707	Unknown					BM036439	Unknown
										BI887166	cleavage and polyadenylation specifity factor protein					BI891043	ubiquinol-cytochrome c reductase complex
										BM101651	Unknown					BI673416	Unknown
										BM095161	Unknown					BM104604	signal sequencegamma
										BI673615	translocase of outer mitochondrial membrane 20 homolog					BM184886	Unknown
										BG303377	origin recognitionsubunit 3-like					BM035508	proteasomeassembly chaperone 1
										BI710058	novel protein					BI889946	chromosome x open reading frame 26
										BM183990	anaphase promoting complex subunit 5					BI672775	Unknown
										AI322210	Unknown					AI723170	deah (asp-glu-ala-his) box polypeptide 15
										AI545660	Unknown					BG884518	sterol o-acyltransferase (acyl-coenzyme a: cholesterol acyltransferase) 1
										AW305684	Unknown					U77627	pescadillo homologcontaining brct domain
										BI887559	Unknown					BE017842	complement componentq subcomponent binding protein
										AI878617	sympk protein					BI673452	glycogenin 1
										BI877328	replication protein14kda					AW019003	Unknown
										AI957786	histidyl-trna synthetase					AJ302649	gabaa receptor beta 2 subunit
										BI888424	Unknown					AW116923	Unknown
										BI878874	Unknown					BI318394	lin-52 homolog
										BI867302	chromosome 16 open reading frame 57					BE605823	coatomer proteinsubunit alpha
										BM035946	transmembrane emp24 domain containing 3					BI877328	replication protein14kda
										AI957519	heterogeneous nuclear ribonucleoprotein l					BI887196	bub3 budding uninhibited by benzimidazoles 3 homolog
										AI641589	Unknown					AI878720	dead (asp-glu-ala-asp) box polypeptide 51
										AI601583	bystin-like					BG727207	Unknown
										BI866818	mitochondrial ribosomal protein s23					BM103812	Unknown
										AI965225	ribophorin i					BI705589	Unknown
										BG884477	Unknown					BF718032	loc407663 protein
										AI657747	seven transmembrane helix receptor					BI428480	Unknown
										BI981429	proteasomealpha1					BI896489	cyclophilin a
										AI877753	Unknown					BI429020	eukaryotic translation initiation factorsubunit 238kda
										BI843253	Unknown					BM036431	Unknown
										BI887526	ubiquitin-activating enzyme e1					BI891076	kiaa1825 protein
										BI672229	Unknown					BM095906	importin 7
										AW171536	nucleoporin 160kda					BM184509	cop9 constitutive photomorphogenic homolog subunit 6
										AI884112	Unknown					AI878437	Unknown
										BE017842	complement componentq subcomponent binding protein					BI980732	Unknown
										BI983894	mitochondrial ribosomal protein s34					AI959659	dead (asp-glu-ala-asp) box polypeptide 49
										AI721333	-like 1					AI497375	reticulocalbin 1
										BI673411	adrenocorticalalacrimia (triple-a)					AW422579	isocitrate dehydrogenase 2 (nadp+)mitochondrial
										BI563294	mgc84009 protein					AI965260	protein tyrosinemitochondrial 1
										BI533366	ubx domain containing 2					AW154302	trna-methyltransferase subunit trm61
										BM095971	Unknown					AW343764	dead (asp-glu-ala-asp) box polypeptide 18
										BI429881	Unknown					BI889609	Unknown
										BI843153	dynactin 5					AI641707	swi snfmatrixactin dependent regulator ofsubfamily a-like 1
										AI330397	Unknown					AW019428	Unknown
										AW595330	coiled-coil domain containing 56					AW019164	Unknown
										BI878666	Unknown					AI964108	mitochondrial ribosomal protein l38
										BM184239	Unknown					AI522495	Unknown
										BI475794	small nuclear ribonucleoprotein d1 polypeptide 16kda					AW171536	nucleoporin 160kda
										BI888976	Unknown					AW115906	Unknown
										BE605865	Unknown					BG302599	Unknown
										BI888458	cullin 3					AW116915	nucleoporin like 1
										BG306295	heterogeneous nuclear ribonucleoprotein l					BI891877	nucleolar protein 5a
										AW344260	polymerase (dna directed)alpha 2 (70kd subunit)					BI980257	Unknown
										BM183904	sub-family b atp-binding cassette transporter 2					AW777591	polymerasei polypeptide194kda
										BI880563	Unknown					AI723269	prp19 pso4 pre-mrna processing factor 19 homolog
										BG303768	loc568298 protein					AW154283	wd repeats and sof1 domain containing
										AI444184	Unknown					BM183903	proteasomealpha4
										BI979115	homology subfamily a member 5					BM071269	Unknown
										AW116627	Unknown					BG306148	glutamate-rich wd repeat containing 1
										BM155590	Unknown					BI709417	peroxiredoxin 4
										AI722286	general transcription factor12kda					BI473712	Unknown
										AI558455	Unknown					BM082843	Unknown
										BG308262	nadh dehydrogenase1 beta17kda					BI843558	zgc:101676
										AI558474	usp39 protein					BI843178	Unknown
										BI888372	o-family 3					AI883443	Unknown
										BM035366	thioesterase superfamily member 2					BI866631	abhydrolase domain containing 6
										BM103927	Unknown					BI877523	Unknown
										BI878964	Unknown					BM034969	prp4 pre-mrna processing factor 4 homolog
										BI880587	atph+mitochondrial f0subunit e					BI843117	translocase of outer mitochondrial membrane 40 homolog
										BI887737	Unknown					BI983495	fragile histidine triad gene
										BI885793	Unknown					AW279942	Unknown
										AI626489	Unknown					AI626489	Unknown
										AI667165	Unknown					AI667165	Unknown
										AW305388	lsm7u6 small nuclear rna associated					BM104359	Unknown
										BM104348	Unknown					BM103718	chromosome 6 open reading frame 86
										AI497375	reticulocalbin 1					BI533366	ubx domain containing 2
										BI670935	Unknown					BI886657	thioredoxin-like 4a
										AW059242	polymerase (dna directed)epsilon 3 (p17 subunit)					BE605273	bleomycin hydrolase
										AI883343	Unknown					BI891653	Unknown
										BM036294	dead (asp-glu-ala-asp) box polypeptide 47					BG985703	alpha peptide
										BI889946	chromosome x open reading frame 26					AW420396	Unknown
										AI384385	pak1 interacting protein 1					AI396688	Unknown
										AW170971	nucleoporin 155					AW282067	mitochondrial ribosomal protein l44
										BI704340	histone deacetylase					BI673411	adrenocorticalalacrimia (triple-a)
										BG303879	Unknown					AA606013	Unknown
										AW059266	coiled-coil domain containing 25					AW420849	Unknown
										AI558398	cysteine-rich with egf-like domains 2					BM070524	Unknown
										BG302941	heat shock protein 4					BI840953	Unknown
										BM182327	Unknown					BI979073	eukaryotic translation initiation factory-linked
										AW128316	ribose-phosphate pyrophosphokinase i (phosphoribosyl pyrophosphate synthetase i) (prs-i)					BM024326	Unknown
										AI964352	chaperonin containingsubunit 3					AW777524	Unknown
										BI708386	splicing factor14 kda subunit					BI844075	hla-b associated transcript 5
										BI888883	leucine aminopeptidase 3					BI979220	mitochondrial ribosomal protein s2
										BM072353	d19bwg1357e protein					AI667279	meiotic recombination 11 homolog aisoform cra_a
										AW115872	fas-associated factor 1					BI877974	ns1-associated protein 1
										BM096050	chromosome transmission fidelity factor 18 homolog					BI984627	yip1 domainmember 6
										BI879454	outer dense fiber of sperm tails 2					BG304274	wu:fi40b06
										AW019604	Unknown					BI877710	Unknown
										AW154454	Unknown					BG303768	loc568298 protein
										AI641485	Unknown					BI885320	Unknown
										BI892172	chromosome 12 open reading frame 31					BI888253	aurora kinase a interacting protein 1
										AI883368	Unknown					AI545111	Unknown
										BI983456	cg14903-pa					AW343922	cellular apoptosis susceptibility protein
										BI840738	Unknown					BI427813	atr interacting protein
										AI584483	Unknown					BI708781	ribosomal protein s19 binding protein 1
										AI667527	atp-bindingsub-family b (mdr tap)member 7					AW115809	eukaryotic translation initiation factorsubunit 352kda
										AF140608	proliferating cell nuclear antigen					BI883408	Unknown
										AI667202	Unknown					AI942954	Unknown
										BI889298	heterogeneous nuclear ribonucleoprotein l					AY007304	replication protein32kda
										BI877917	Unknown					BI887399	Unknown
										BE200571	Unknown					BI840398	Unknown
										BM096052	Unknown					BM155869	beta 4
										BI427841	Unknown					BM154193	mitogen-activated protein-binding protein-interacting protein
										BG729232	developmentally regulated gtp binding protein 1					AW203040	interferon regulatory factor 5
										BF717392	Unknown					BI887526	ubiquitin-activating enzyme e1
										BM154247	phosphatidylinositol glycan anchorclass y isoform 2					AI883253	Unknown
										BG302868	Unknown					AW171011	protein-interferon-inducible double stranded rna dependentrepressor of (p58 repressor)
										BG303491	Unknown					BM184697	mitochondrial ribosomal protein l18
										BI887935	Unknown					BG305892	defective in cullin neddylationdomain containing 5
										BI844240	pyruvate dehydrogenasecomponent x					AW115799	Unknown
										BM181821	Unknown					AA494811	Unknown
										BM036448	syntaxin 5a					BI889061	ribonuclease p mrp 30kda subunit
										BM071269	Unknown					BI533290	Unknown
										BI882795	Unknown					BG303448	neurofascin homolog
										BI880963	Unknown					BI704340	histone deacetylase
										BI888338	novel protein					AW420314	Unknown
										AW077129	Unknown					BG305809	Unknown
										BI708766	Unknown					BI876786	steroid 5-alpha-reductase 2
										BM184049	mitochondrial ribosomal protein s24					BI709743	gem (nuclear organelle) associated protein 8
										AI793816	rab interacting factor					BI891078	riken cdna 2410042d21 gene
										BM185037	cyp 20A1					AW128316	ribose-phosphate pyrophosphokinase i (phosphoribosyl pyrophosphate synthetase i) (prs-i)
										BI890209	protein phosphatase 2 (formerly 2a)regulatory subunitbeta isoform					AW306102	trna-methyltransferase subunit trm61
										BI889351	mgc131374 protein					BI890992	Unknown
										BG303246	expressed sequence aw209491					AW595330	coiled-coil domain containing 56
										AW777906	xrcc5 protein					AW305388	lsm7u6 small nuclear rna associated
										BG892589	Unknown					BE693173	Unknown
										BG303448	neurofascin homolog					BI840365	beta 1
										AJ301601	phosphoglycerate mutase 1					AI330707	novel protein
										AI942943	kdel (lys-asp-glu-leu) endoplasmic reticulum protein retention receptor 2					AA495437	origin recognition complex subunit 4
										AI877538	wd repeat domain 61					AI722286	general transcription factor12kda
										BM095389	catsup protein					AI461367	Unknown
										U57964	ribonucleotide reductase m1 polypeptide					AI415997	proteasome26snon-9
										AI979356	activating signal cointegrator 1 complex subunit 3-like 1 isoform 2					BI896395	Unknown
										BG303560	chaperonin containingsubunit 4					BI886266	cdk5 regulatory subunit associated protein 1-like 1
										BI888371	similar to phospho-2-dehydro-3-heoxyheptonate aldolase					AW116000	set domain-containing protein 8
										AI641717	survival motor neuron domain containing 1					AW019604	Unknown
										BM185202	transmembrane protein 93					BI885984	small nuclear ribonucleoprotein polypeptide c
										AW232670	Unknown					BM005437	riken cdnaisoform cra_a
										BM072356	leucine rich repeat containing 20					BM036865	pdss1 protein
										AI964306	developmentally regulated gtp binding protein 2					AI322210	Unknown
										BI710015	Unknown					BG727413	Unknown
										BF938209	Unknown					AI877753	Unknown
										AI545274	nitric oxide synthase interacting protein					BI705930	emg1 nucleolar protein homolog
										BM183249	defender against cell death 1					BI888816	heterochromatin protein 1 beta
										AI957628	type xviii collagen alpha 1 chain					BI888739	coiled-coil domain containing 59
										AW058780	nucleolar protein with mif4g domain 1					BI983579	Unknown
										AI721419	Unknown					AI793770	signal peptidase complex subunit 2 homolog
										AI667279	meiotic recombination 11 homolog aisoform cra_a					AI965182	mitochondrial ribosomal protein l4
										BI891689	brix domain containing 2					BI979304	Unknown
										BI843558	zgc:101676					AI397371	novel proteinkinetochorehomolog
										BM026201	Unknown					BM182327	Unknown
										AW018939	riken cdna 5730596k20 gene					AI667324	bub3 budding uninhibited by benzimidazoles 3 homolog
										AW171143	tho complex 1					BM071628	abl-interactor 2
										AW777876	Unknown					BI878064	Unknown
										BI896300	coatomer proteinsubunit beta 2 (beta prime)					BI983554	coiled-coil domain containing 44
										AW171505	Unknown					AI641453	ras-related gtp binding a
										BG304080	Unknown					BM185252	Unknown
										AI878397	Unknown					AF412833	muts homolog 2
										AW233726	Unknown					AW116374	swi snfmatrixactin dependent regulator ofsubfamilymember 5
										BG308713	wd repeat protein gemin5					AW133729	solute carrier family 30 (zinc transporter)member 7
										AI722402	rna polymerase 1-1					AW165158	Unknown
										AI626587	dna primase (subunit p48)					BM081047	ribosomal protein l22 like 1
										BI980596	Unknown					BI891447	loc283951 protein
										BM095991	transmembrane protein 161b					BM182911	liver fatty acid binding protein
										AI667324	bub3 budding uninhibited by benzimidazoles 3 homolog					BI887540	Unknown
										BI863967	Unknown					BI865056	bcl-2 inhibitor of transcription
										AI959659	dead (asp-glu-ala-asp) box polypeptide 49					AI722801	Unknown
										BI705535	Unknown					AI667533	Unknown
										AI793367	zgc:136471 protein					AW175471	Unknown
										BI705282	cd82 antigen					BE605865	Unknown
										AW078304	member ras oncogene family					BI864978	lac repressor
										AW454676	Unknown					AW116232	Unknown
										BI843117	translocase of outer mitochondrial membrane 40 homolog					AL590150	ataxin 2-binding protein 1-like
										AW171167	mitochondrial ribosomal protein l9					AW171517	Unknown
										BI886392	nucleoporin 210					BG303177	loc793295 protein
										BI890525	large homolog 3					BM101574	two aaa domain containing protein
										AI793880	u3 small nucleolarhomolog					BM183990	anaphase promoting complex subunit 5
										BM103953	dnap58 subunit					BG302794	sec31p homolog
										AI658280	Unknown					BM181821	Unknown
										AI397175	isoform cra_a					AI721593	mitochondrial ribosomal protein l16
										BI708259	nadh dehydrogenase1 alpha13kda					BI984340	cyclin fold protein 1
										AI585144	wu:fb94h01					BI842822	eukaryotic translation initiation factor 4isoform cra_c
										AI437364	Unknown					AI397175	isoform cra_a
										BI842802	loc494863 protein					AW777533	Unknown
										BI982951	Unknown					AI667586	a kinaseanchor protein 1
										BI980199	translocase of inner mitochondrial membrane 8 homolog b					BM184049	mitochondrial ribosomal protein s24
										AW344222	valyl-trna synthetase					BI985043	origin recognitionsubunit 4-like
										BM185232	anaphase promoting complex subunit 11 homolog					BI868040	exosome component 7
										AI477949	ctp synthase					BI842428	hcv f-transactivated protein 1
										AW019725	lightlc8-type 2					BI429509	LSM4 homolog, U6 small nuclear RNA associated (S. cerevisiae)
										BM181685	Unknown					BI879969	Unknown
										AI657727	Unknown					AI793745	wd repeat domain 3
										BI844121	low density lipoprotein receptor					AI477029	Unknown
										BM182849	Unknown					BM081048	metaxin 1
										AW116717	Unknown					BG303480	Unknown
										BI844075	hla-b associated transcript 5					BI889140	sumo1 activating enzyme subunit 1
										AW282121	cytochrome c oxidase subunit Vaa					BF156644	serine hydrolase-like
										BI867303	prostaglandin e synthase 2					BM035887	polymeraseiii (dna directed) polypeptide hisoform cra_a
										BG728693	Unknown					AW077193	Unknown
										BI708781	ribosomal protein s19 binding protein 1					BI888639	anaphase promoting complex subunit 2
										BI866631	abhydrolase domain containing 6					BM182750	heat shock 70kda protein 14
										BI866507	origin recognitionsubunit 3-like					AF143493	t-complex 1
										BF717402	Unknown					BI877263	receptor accessory protein 3
										BI878954	exostosin 1					AW232798	Unknown
										BM024326	Unknown					BF158448	loc553492 protein
										BG985493	Unknown					AW171143	tho complex 1
										AI965247	Unknown					BI886934	Unknown
										BI878429	deoxyhypusine synthase					BM035036	Unknown
										BI842521	Unknown					AI545457	Unknown
										AA495437	origin recognition complex subunit 4					BM104035	centromere kinetochore protein zw10
										BG305892	defective in cullin neddylationdomain containing 5					AI959512	serum response factor binding protein 1
										BI980732	Unknown					AI584575	Unknown
										BI878967	apoptosis antagonizing transcription factor					BI703078	nadh dehydrogenasefe-s protein20kda
										BG302599	Unknown					BI533411	rnasmall nuclear rna export adaptor (phosphorylation regulated)
										BM037012	ubiquinol-cytochrome crieske iron-sulfur polypeptide 1					BI880963	Unknown
										AI601311	mitochondrial ribosomal protein l15					AW077142	Unknown
										BI703078	nadh dehydrogenasefe-s protein20kda					BI890669	allergen v5 tpx-1 related
										AW154623	Unknown					BG303707	ubx domain containing 8
										AI964232	utp20 protein					BG892589	Unknown
										AI722538	ddx54 protein					BI984759	polybinding protein interacting protein 2b
										AW232798	Unknown					AI601311	mitochondrial ribosomal protein l15
										BI889124	ubiquitin specific peptidase 4 (proto-oncogene)					AI957478	trafficking protein particle complex 3
										BI983410	lrc59_brare leucine-rich repeat-containing protein 59					BG728693	Unknown
										BM182430	lin-37 homolog					AW077675	transmembrane emp24 protein transport domain containing 5
										AI883967	programmed cell death 11					BG799667	cdc28 protein kinase regulatory subunit 1b
										BI705560	Unknown					BM095991	transmembrane protein 161b
										AW174511	ogdh protein					BM181742	Unknown
										AW419481	low density lipoprotein receptor					AI957850	Unknown
										BM184246	Unknown					BI878943	adenylosuccinate lyase
										AI330707	novel protein					AW128098	uridine monophosphate synthetase
										AI626722	Unknown					AI641236	Unknown
										BI888914	nucleolar protein27kda					AW174857	proteasome26satpase 2
										AI883721	mtdh protein					BI704180	dead (asp-glu-ala-asp) box polypeptide 52
										BI846175	atpase inhibitory factor 1					AI601541	phosphoribosyl pyrophosphate amidotransferase
										BM154897	Unknown					BI672058	Unknown
										BF717715	Unknown					AI964258	eukaryotic translation initiation factorsubunit c
										AW232166	dynactin 3					AW419481	low density lipoprotein receptor
										BG306156	Unknown					AI641564	Unknown
										BI704236	Unknown					BM005224	Unknown
										BM101574	two aaa domain containing protein					BE693164	Unknown
										BM071628	abl-interactor 2					BI863967	Unknown
										AI883583	helicase-like transcription factor					BI705732	protein c14orf166
										AA658750	glycyl-trna synthetase					BE017542	Unknown
										BI889389	source of immunodominant mhc-associated peptides					BI886387	nuclear vcp-like
										BG307524	Unknown					BI879503	inhibitor of kappa light polypeptide gene enhancer in b-kinase complex-associated protein
										BI671269	Unknown					AW171271	Unknown
										BI896303	Unknown					AI384840	Unknown
										AW116946	hydroxyacyl-coenzyme a dehydrogenase 3-ketoacyl-coenzyme a thiolase enoyl-coenzyme a hydratase (trifunctional protein)alpha subunit					BI980448	sumo2_brare small ubiquitin-related modifier 2 precursor (sumo-2)
										BM095968	Unknown					AW128619	g1 to s phase transition 1
										BI891653	Unknown					AW115946	uso1vesicle docking protein
										BI864920	Unknown					AW826477	Unknown
										BI980725	polymeraseii (dna directed) polypeptide h					BE202095	melanoma antigen family2
										AI957478	trafficking protein particle complex 3					BM185226	ce033_xentr upf0465 protein c5orf33 homolog
										BF718139	mannose-1-phosphate guanylyltransferase					AW058848	Unknown
										AI884251	Unknown					AW171207	sec23 interacting protein
										AF412833	muts homolog 2					AI722538	ddx54 protein
										BM036865	pdss1 protein					AW165264	Unknown
										AI437385	Unknown					BI889351	mgc131374 protein
										BM025947	ubiquitin-fold modifier conjugating enzyme 1					AW154413	iws1 homolog
										AI396688	Unknown					BE557659	tetratricopeptide repeat domain 35
										BM155459	Unknown					AW184269	Unknown
										AW420314	Unknown					BI318628	taf11 rna polymerasetata box binding protein-associated28kda
										BM184838	fus interacting protein (serine arginine-rich) 1					BM101610	dihydrouridine synthase 3-like
										AI461367	Unknown					BM037513	protein (peptidyl-prolyl cis trans isomerase) nima-4
										AI658163	Unknown					BF157380	islet cell autoantigen69kda
										BI326273	mitochondrial complex i subunit ndufc1					BI884542	death associated protein 3
										BG303445	transmembrane 9 superfamily protein member 4					AI667156	Unknown
										AI974191	Unknown					BI864920	Unknown
										AI330507	Unknown					BG308262	nadh dehydrogenase1 beta17kda
										AI964310	Unknown					BI983379	ribosomal protein s17
										BM185394	prefoldin subunit 4					BI865754	Unknown
										BI878825	Unknown					BI670880	Unknown
										AW171610	peroxisome proliferator receptor gamma coactivator-related 1					AI878769	Unknown
										AI667625	Unknown					AW203003	Unknown
										BI709552	Unknown					BE556846	eukaryotic translation initiation factorsubunit g
										BM183234	tho complex 7 homolog					AI601458	Unknown
										BI878477	wu:fb33b12 protein					BI983853	dehydrodolichyl diphosphate synthase
										BI672948	ribosome binding protein 1 homolog 180kda					BI878954	exostosin 1
										AI965182	mitochondrial ribosomal protein l4					AW115768	glutaminyl-trna synthase (glutamine-hydrolyzing)-like 1
										BE605273	bleomycin hydrolase					BI325955	chromosome 9 open reading frame 82
										AW058848	Unknown					AI793356	Unknown
										BI879503	inhibitor of kappa light polypeptide gene enhancer in b-kinase complex-associated protein					BI705535	Unknown
										AW154129	Unknown					BG306188	Unknown
										BI889140	sumo1 activating enzyme subunit 1					AI626722	Unknown
										BM182738	cd2 antigen (cytoplasmic tail) binding protein 2					BM181708	Unknown
										BI878208	Unknown					BG305687	Unknown
										AI957742	Unknown					AW116284	tumor rejection antigen1
										AI722496	ribosomal rna processing 1 homolog b					BI877872	Unknown
										AI641707	swi snfmatrixactin dependent regulator ofsubfamily a-like 1					BI843153	dynactin 5
										AW019091	Unknown					BM156001	nmda receptor-regulated gene 1
										AI641236	Unknown					BM103844	chromosome 14 open reading frame 169
										AW203040	interferon regulatory factor 5					AW154424	Unknown
										AW077845	Unknown					BG303613	formin binding protein 3
										BG303969	adp-ribosylation factor 6					AW154481	Unknown
										AI353873	mitochondrial ribosomal protein 63					AW595044	hydroxysteroid (17-beta) dehydrogenase 12
										AW019011	coatomer proteinsubunit beta 1					AA495426	Unknown
										BM095814	yip1 domainmember 5					AI558455	Unknown
										BE693122	ard1 homologn-acetyltransferase					AI477041	eukaryotic translation initiation factorsubunit 6 interacting protein
										BI865056	bcl-2 inhibitor of transcription					AW154524	trm5 trna methyltransferase 5 homolog
										AI943166	Unknown					BI846686	novel protein
										AI723286	Unknown					BI706446	nadh dehydrogenase1 alpha19kda
										BG985703	alpha peptide					BI673675	nucleotide binding protein 2
										BM103718	chromosome 6 open reading frame 86					BI887818	prpk mutant1
										BE557308	chaperonin subunit 7					AA497257	Unknown
										BI886597	dihydrouridine synthase 2-like					AI558474	usp39 protein
										AA495430	Unknown					BM182430	lin-37 homolog
										AI477401	carnitine palmitoyltransferase ii					AW018939	riken cdna 5730596k20 gene
										BM104359	Unknown					BG728947	Unknown
										AW154782	Unknown					BI979924	tim9b_brare mitochondrial import inner membrane translocase subunit tim9 b
										BI885984	small nuclear ribonucleoprotein polypeptide c					AI667527	atp-bindingsub-family b (mdr tap)member 7
										BG305296	brca2 and cdkn1a interacting protein					BI891150	kdel (lys-asp-glu-leu) endoplasmic reticulum protein retention receptor 2
										BI891704	Unknown					BI980843	Unknown
										BI890050	novel proteinvertebrate adp-ribosyltransferase (nad+ poly (adp-ribose) polymerase)					BG883146	kappa opioid receptor
										BI705182	Unknown					AI585144	wu:fb94h01
										BM153986	zinc finger protein 318					BI878193	nucleoporin 54kda
										AW116453	eukaryotic translation initiation factor 4isoform cra_c					BM184035	pnn protein
										BI878406	edem2 protein					BM155459	Unknown
										BI673416	Unknown					AI964216	ribosomal protein s9
										BI889549	n-acetylneuraminic acid synthase (sialic acid synthase)					BM185037	cyp 20A1
										AW305462	Unknown					AI957427	Unknown
										BI891492	Unknown					AI384355	ribosomal protein sa
										AA606085	Unknown					BI707677	Unknown
										AA494880	ebna1 binding protein 2					AW153364	progesterone receptor membrane component 2
										BI671005	tryptophanyl-trna synthetase					BI708766	Unknown
										BI896959	mitochondrial ribosomal protein s12					AI965251	Unknown
										BI980189	Unknown					BM185232	anaphase promoting complex subunit 11 homolog
										AW154439	Unknown					BI885793	Unknown
										BI864968	solute carrier family 9 (sodium hydrogen exchanger)member 8					BI886187	thioredoxin-like 1
										AI722801	Unknown					BI896303	Unknown
										BM037513	protein (peptidyl-prolyl cis trans isomerase) nima-4					AW170843	g protein pathway suppressor 1
										BI878078	Unknown					AW826723	coenzyme q2prenyltransferase
										AW128293	zgc:153930 protein					BG985512	Unknown
										AW154725	Unknown					AI721534	isoleucyl-trna synthetase
										AI964231	utp20 protein					BM083966	Unknown
										AW171481	exosome component 10					BG308784	taf10 rna polymerasetata box binding protein-associated factor
										BM184697	mitochondrial ribosomal protein l18					BI889124	ubiquitin specific peptidase 4 (proto-oncogene)
										BG308784	taf10 rna polymerasetata box binding protein-associated factor					BG302628	Unknown
										AW165160	peroxisomal membrane protein 4					BI534059	nascent polypeptide-associated complex alpha polypeptide
										BI882568	dead (asp-glu-ala-asp) box polypeptide 27					AI959503	Unknown
										AW019740	Unknown					AW077129	Unknown
										BI429141	carbohydrate (keratan sulfate gal-6) sulfotransferase 1					AI942949	solute carrier family 25 (carnitine acylcarnitine translocase)member 20
										BG305687	Unknown					AI437485	dtw domain containing 1
										BI885320	Unknown					BM037232	Unknown
										BG305364	mitochondrial ribosomal protein l23					AF283813	Cyp2K6
										AW233719	steroid 5 alpha-reductase 3					AI794276	chromosome 1 open reading frame 163
										AW175541	mannose-1					AI666988	atp-bindingsub-family b (mdr tap)member 10
										AW171012	wd repeat domain 12					BF938209	Unknown
										AI964108	mitochondrial ribosomal protein l38					BF158031	subfamilymember 15
										BG307383	mitochondrial ribosomal protein s36					BE557668	eukaryotic translation elongation factor 1 beta 2
										BG305274	Unknown					AW171089	protein phosphatase 2 (formerly 2a)regulatory subunitbeta isoform
										BI850036	ly1 antibody reactive clone					BI880587	atph+mitochondrial f0subunit e
										AW154424	Unknown					BM037305	mitochondrial ribosomal protein l21
										BM182275	c2orf29 protein					AI721511	proteasome26snon-12
										AI878769	Unknown					AW171158	Unknown
										BM183973	Unknown					BF717402	Unknown
										AW019132	Unknown					BG307383	mitochondrial ribosomal protein s36
										AF220008	coilin					AW077136	Unknown
										AW058828	Unknown					BI673727	nuclear dna-binding protein
										BI887399	Unknown					AW203169	ribosomal protein l27a
										BG303151	novel protein					BI897492	peptidylprolyl isomerase b (cyclophilin b)
										AB032264	glycogen synthase kinase 3 alpha					U08869	mhc class ii antigen beta chain
										BI888606	nuclear transcription factor beta					AI884058	Unknown
										BI887540	Unknown					AI878036	Unknown
										BI888816	heterochromatin protein 1 beta					Down-regulated
										BE605510	mitochondrial ribosomal protein l2					BE557072	Unknown
										AW282124	Unknown					AW116662	Unknown
										BM103874	ran gtpase activating protein 1					BM185809	Unknown
										AI877609	adp-ribosylation factor-like 1					BI839784	Unknown
										AI793574	chromosome 14 open reading frameisoform cra_a					BM036395	cd209e antigen
										BG985512	Unknown					AW342687	Unknown
										AW202620	mitochondrial ribosomal protein l20					BM181896	novel protein
										BM182933	member ras oncogene family					AW019064	Unknown
										AW419572	nadh dehydrogenase1 beta8kda					BM156806	Unknown
										BF156644	serine hydrolase-like					BI671376	Unknown
										BI891076	kiaa1825 protein					BI877640	Unknown
										BI886187	thioredoxin-like 1					BG728808	orf2-encoded protein
										BI886934	Unknown					BG305925	Unknown
										BI709620	nucleoporin 37kda					BM071810	glutamate decarboxylase-like 1
										AW078331	zincc3hc-type containing 1					BI427833	novel protein
										BI983853	dehydrodolichyl diphosphate synthase					BE017358	Unknown
										BI672371	isoform cra_d					BG304220	dimethylanaline monooxygenase-like
										BM181619	Unknown					AI723098	Unknown
										BI889810	extensin (class ii)					BM071695	glutamate kainate 1
										BI891065	loc494737 protein					AJ236882	apolipoprotein e
										AW279682	novel protein					BG883651	Unknown
										AW116386	damage-specific dna binding protein127kda					BE017827	ccaat enhancer binding protein (c ebp)delta
										BE557659	tetratricopeptide repeat domain 35					BM185913	Unknown
										BI326788	rrp1 protein					BI841916	chromosome 20 open reading frame 149
										AW171207	sec23 interacting protein					AF057713	cytochrome p450 1a
										BI886163	wd repeat domain 77					AW421100	Unknown
										BI878979	Unknown					AW422929	novel protein
										BI878578	far upstream elementbinding protein 3					AI722087	cyp 2K7
										BI889005	Unknown					AI544779	Unknown
										BI878013	gpkow_brare g patch domain and kow motifs-containing protein (protein t54-like)					BI710281	zinchit domain containing 1
										AI584349	Unknown					BG727177	Unknown
										AW019444	Unknown					AI657551	Unknown
										AW128098	uridine monophosphate synthetase					AI877683	loc567732 protein
										BI673559	Unknown					AF116539	iclp2 protein
										BM103206	thymocyte nuclear protein 1					AW420244	sulfotransferase familycytosolic sulfotransferase 3
										BM035554	transmembrane protein 53					AI544761	Unknown
										AW466547	asparagine-linked glycosylation 6 homolog (alpha--glucosyltransferase)					BM083967	Unknown
										BG882999	Unknown					BG305295	Unknown
										BG302794	sec31p homolog					AW282104	Unknown
										AA495426	Unknown					AW173826	matrix metallopeptidase 13
										BG728626	Unknown					BG727954	Unknown
										AI721593	mitochondrial ribosomal protein l16					AF221128	loc562304 protein
										BG882978	Unknown					BM172666	na+ k+beta 1isoform cra_e
										AI545111	Unknown					BM072082	Unknown
										BI705732	protein c14orf166					AI722900	lysyl oxidase-like 2
										BM156001	nmda receptor-regulated gene 1					AI545999	sex hormone-binding globulin
										BI878064	Unknown					BI891990	prostaglandin d2 synthase
										BI878464	mgc69156 protein					AW344246	Unknown
										BI673276	ribosome binding protein 1 homolog 180kda					BG304106	Unknown
										AW777445	chromosome fragility associated gene 1					BM185124	cytochrome P450 CYP2X12 similar to human cyp 2d6
										BI877872	Unknown					AW420694	Unknown
										BG985777	nucleolar complex associated 2 homolog					AI723139	kininogen 1
										BI878580	Unknown					AI477667	o-family 3
										BI706446	nadh dehydrogenase1 alpha19kda					AI545441	Unknown
										BM095259	heat repeat containing 3					BG884528	Unknown
										AI793730	Unknown					AW171511	Unknown
										AA495040	Unknown					BE017206	mitochondrial protein 18 kda
										AW019164	Unknown					AW154688	Unknown
										BI709455	tight junction protein 2 (zona occludens 2)					BE017682	glycine n-methyltransferase
										BM026032	dead (asp-glu-ala-asp) box polypeptide 46					AA658659	Unknown
										BI984246	Unknown					AI884049	Unknown
										BG303707	ubx domain containing 8					AW171177	Unknown
										BM005197	Unknown					BM005075	alcohol dehydrogenase 8a
										BI979304	Unknown					BI896258	beta-galactosidase alpha peptide
										BG985443	Unknown					BI878928	Unknown
										AY007304	replication protein32kda					BM103836	Unknown
										BG305809	Unknown					AW018688	aldehyde dehydrogenase 1member l2
										BI982971	nudix (nucleoside diphosphate linked moiety x)-type motif 9					AW232635	Unknown
										BI533411	rnasmall nuclear rna export adaptor (phosphorylation regulated)					AI588251	Unknown
										BI325955	chromosome 9 open reading frame 82					AI496817	Unknown
										BG302684	Unknown					AW343655	Unknown
										BM181827	signal recognition particleb subunit					AI722559	coagulation factor vii
										AW420597	Unknown					BI982810	Unknown
										BG799667	cdc28 protein kinase regulatory subunit 1b					BE201929	Unknown
										BI983547	Unknown					BI866366	Unknown
										AI658014	lyric-like					AI354005	novel proteinvertebrate udp-glycosyltransferase family
										AW116322	acetyl-coenzyme a acyltransferase 2 (mitochondrial 3-oxoacyl-coenzyme a thiolase)					BM182277	Unknown
										BG305800	Unknown					AI793474	Unknown
										BI673308	mgc81019 protein					BI880622	Unknown
										BM156926	surfeit 6					AI641495	Unknown
										BI891447	loc283951 protein					BG303273	Unknown
										AY034614	sec61 alpha 1 subunit					AW019651	sex hormone binding globulin
										BM181762	chromosome 10 open reading frame 119					BM184163	Unknown
										BI985043	origin recognitionsubunit 4-like					AW421048	Unknown
										BG985681	15 kda selenoprotein					AW344089	Unknown
										BG883878	novel proteinvertebrate tia1 cytotoxic granule-associated rna binding protein(zgc:55520)					BI839853	integral membrane protein 2b
										BG304274	wu:fi40b06					BE016087	Unknown
										AW154283	wd repeats and sof1 domain containing					AW466558	Unknown
										AW154792	nucleolar complex associated 3 homolog					BI879550	Unknown
										AI330537	Unknown					AI477963	Unknown
										BM103889	methyltransferase like 2					BE201520	Unknown
										BF157380	islet cell autoantigen69kda					AF277173	ring finger1
										BG727413	Unknown					BI846207	Unknown
										BG307539	Unknown					AF063446	aryl hydrocarbon receptor 2
										BI881716	transformed 3t3 cell double minutep53 binding protein					BM095252	f-box protein 15
										BI888955	Unknown					AI558521	hmg-box transcription factor 1
										BF718121	GrpE-like 1, mitochondrial					BI845682	Unknown
										BI476454	Unknown					AW116949	Unknown
										BM101595	three prime histone mrna exonuclease 1					BE557760	cyp 8b
										BM096095	selenoprotein h					BG308438	Unknown
										AI878097	Unknown					BI880771	Unknown
										AW116649	protein kinase c substrate 80k-h					BM156917	Unknown
										AW344078	Unknown					BG891896	Unknown
										AI723269	prp19 pso4 pre-mrna processing factor 19 homolog					AI721358	Unknown
										BI886184	Unknown					AI957863	Unknown
										BI876786	steroid 5-alpha-reductase 2					AI883911	Unknown
										AW115946	uso1vesicle docking protein					AW173869	ubiquitin-conjugating enzyme e2r 2
										BM183731	ts translation elongationmitochondrial					AW116392	phosphatidylinositol glycan anchorclass f
										AI545269	comm domain containing 3					AI667204	Unknown
										BI983343	Unknown					BM185013	Unknown
										BI672775	Unknown					BG892475	Unknown
										BM083966	Unknown					BI889103	cancer susceptibility candidate 3
										BM036903	Unknown					AI878786	phosphoglucomutase 1
										AI666988	atp-bindingsub-family b (mdr tap)member 10					BI867396	Unknown
										BM037477	solute carrier family 27 (fatty acid transporter)member 6					BM181624	Unknown
										BI840124	Unknown					BE693176	Unknown
										AF210647	beta 2c					AI584257	Unknown
										BM034983	wd repeat domain 36					BM185142	Unknown
										AF143493	t-complex 1					AF198033	insulin-like growth factor binding protein 2
										BM036439	Unknown					BM181863	non-metastatic cellsprotein expressed in
										BI318628	taf11 rna polymerasetata box binding protein-associated28kda					AI588190	Unknown
										BM095658	zinc finger protein 9					AF268051	insulin-like growth factor i
										BI475648	mitochondrial ribosomal protein s26					AW595123	Unknown
										BG305760	glutamyl-prolyl-trna synthetase					BI709646	Unknown
										AW826611	ubiquitin related modifier 1 homolog					AI626138	Unknown
										BI983413	Unknown					BE017355	Unknown
										BI983495	fragile histidine triad gene					AF002219	nodal homolog
										AI641401	Unknown					BI705660	target of myb1
										AI477017	ribosomal protein l7					AI657601	Unknown
										BG304331	Unknown					BE693124	carnitine acetyltransferase
										BI886266	cdk5 regulatory subunit associated protein 1-like 1					AW078048	fk506-binding protein
										AW154324	rab5-interacting protein					AI626507	Unknown
										AI721467	Unknown					BI879198	phosphofurin acidic cluster sorting protein 1
										BI704401	protein tyrosine phosphatase typemember 2					AW076620	Unknown
										BI705273	Unknown					AW203034	transmembrane protein 59
										AW116232	Unknown					BF717503	antithrombin iii
										BI880088	immediate early response 3 interacting protein 1					AW019791	dihydropyrimidine dehydrogenase
										BI429020	eukaryotic translation initiation factorsubunit 238kda					AW018623	atp-bindingsub-family gmember 2
										AI667533	Unknown					AW115527	coagulation factor ii
										AI641653	Unknown					BI673715	Unknown
										BI979924	tim9b_brare mitochondrial import inner membrane translocase subunit tim9 b					AI957545	Unknown
										BI891150	kdel (lys-asp-glu-leu) endoplasmic reticulum protein retention receptor 2					BG728432	sulfotransferase familycytosolic sulfotransferase 3
										BI888169	chaperonin containingsubunit 6a (zeta 1)					AI722509	Unknown
										AY029529	translocation associated membrane protein 1					BM186358	ras homolog genemember t1
										AW078163	exosome component 6					AI544787	fucokinase
										BI888253	aurora kinase a interacting protein 1					AW279924	Unknown
										AA606013	Unknown					BI475226	Unknown
										BM026121	peptidylprolyl isomerase-like 3					BI890216	low density lipoprotein receptor
										BM005437	riken cdnaisoform cra_a					AI384622	Unknown
										AW826477	Unknown					BM025885	Unknown
										BE558108	a kinaseanchor protein9					BE556996	Unknown
										AI957758	Unknown					AW420720	Unknown
										BM104035	centromere kinetochore protein zw10					AI793923	Unknown
																BM024058	Unknown
																BM095862	Unknown
																AI522347	Unknown
																AI957839	Unknown
																BM154187	Unknown
																AI667668	hyaluronan binding protein 2
																BE605911	prostaglandin f2 receptor negative regulator
																AW420304	Unknown
																AW170960	aldehyde dehydrogenase 8member a1
																AF295372	pyruvate carboxylase
																BI879861	Unknown
																AI588354	Unknown
																AI641409	Unknown
																AW595506	Unknown
																BI879296	novel protein
																AW282135	Unknown
																AW154478	Unknown
																BM185420	Unknown
																AF295407	alcohol dehydrogenase 8a
																BF717406	enoyl-hydratase
																BM182365	Unknown
																BI672318	retinol dehydrogenase 1
																BE201310	notch homolog 2
																AI544884	beta-ureidopropionase
																AW567243	Unknown
																AI878005	Unknown
																AF052602	huntingtin (HD)
																AY040345	coagulation factor vii
																BI980125	Unknown
																BI842764	novel protein
																BI709310	Unknown
																AI397370	Unknown
																AI332057	tissue inhibitor of metalloproteinase 2
																BI892074	ser arg-related nuclear matrix protein
																BG303991	Unknown
																BG882996	hydroxysteroid 11-beta dehydrogenase 2
																BG304178	Unknown
																AF322072	selenoprotein p
																AI331361	Unknown
																BI981223	Unknown
																BI845265	Unknown
																BE557200	Unknown
																AI601390	Unknown
																AW165028	Unknown
																BI704922	Unknown
																BE605347	Unknown
																AW018731	retinol binding proteincellular
																AI641073	Unknown
																BG727594	Unknown
																BI672727	Unknown
																AW019573	nidogen 1
																AI641446	Unknown
																BM095839	loc494811 protein
																AI877806	arylamine n-acetyltransferase 2
																BI878244	Unknown
																AI545128	Unknown
																BI886735	Unknown
																AW232222	Unknown
																AI545039	Unknown
																AW419957	rh type b glycoprotein
																BI845297	Unknown
																AW342818	Unknown
																BI883993	Unknown
																AI721920	Unknown
																AW019557	Unknown
																BM082475	cytokine receptor family member b4
																AI942920	Unknown
																AI584220	Unknown
																AI658329	Unknown
																AI204734	low density lipoprotein receptor
																AW174218	loc560651 protein
																AW128372	Unknown
																BI877681	Unknown
																BM036797	Unknown
																AI883979	Unknown
																AW116668	complement componentbeta subunit
																AI497234	nadhquinone 2
																AW115525	Unknown
																AF316598	mucosa associated lymphoid tissue lymphoma translocation gene 1
																AW019173	Unknown
																BM183918	Unknown
																BG305271	Unknown
																BI879601	Unknown
																BE200751	Unknown
																AW344274	aldehyde dehydrogenase 2 family
																AI721961	Unknown
																BG303289	Unknown
																BI671189	Unknown
																AW184273	kiaa0922 protein
																AI641471	Unknown
																AF047414	complement component c3
																BI891596	Unknown
																BI840421	Unknown
																AI794539	Unknown
																BI880129	protein tyrosinereceptorf
																AI588395	Unknown
																AI477966	Unknown
																BI708067	dimeric dihydrodiol dehydrogenase
																BG728516	Unknown
																BI878583	Unknown
																AI943017	Unknown
																AF364811	novel proteine-cadherin
																BM155683	Unknown
																BI983420	Unknown
																AI330805	Unknown
																AW343191	leucine-rich alpha-2-glycoprotein 1
																AI667496	Unknown
																BI843480	Unknown
																BM036361	Unknown
																BI866335	Unknown
																BI979095	toll interacting protein
																BF717383	transforming growthbeta-68kda
																BM185282	novel protein
																AI793440	Unknown
																BE017457	lipocalin-type prostaglandin d synthase
																BI475873	Unknown
																BF717782	type i
																BI882153	Unknown
																BG891955	Unknown
																AI437329	Unknown
																BI889426	hop homeobox
																AW421225	Unknown
																BI475907	Unknown
																AI588415	Unknown
																BG308520	Unknown
																BM083968	Unknown
																BI430050	Unknown
																BI891415	Unknown
																AW420923	Unknown
																AW116767	Unknown
																AY032595	prospero-related homeobox 1
																AI667267	Unknown
																AF180887	alpha actin
																AW116422	Unknown
																AI793707	Unknown
																BE200753	Unknown
																BG891867	Unknown
																BI877561	Unknown
																AW184048	Unknown
																AI496838	solute carrier organic anion transportermember 1c1
																BI706981	Unknown
																AI957739	Unknown
																BG303487	t-cell receptor beta chain ana
																AW420083	Unknown
																AW153440	Unknown
																BI672022	26-29kd-proteinase protein
																BI879726	Unknown
																BI672275	pim-3 oncogene
																BM154293	Unknown
																BI879549	Unknown
																BI888388	novel protein (zgc:56123)
																BI980826	Unknown
																AI545489	Unknown
																AW115973	rho guanine nucleotide exchange factor5
																AW420866	Unknown
																AI943246	Unknown
																AW203146	sid1 transmembranememberisoform cra_f
																BI889705	spinster homolog 1
																BE017795	paraoxonase 2
																BI326715	suppression of tumorigenicity 5
																AF342938	peroxisome proliferator-activated receptor beta 2
																BI982101	wu:fc67h08
																BE202075	Unknown
																AI878441	Unknown
																AW184676	Unknown
																BI887971	light polypeptideisoform cra_d
																BI475924	Unknown
																AW115780	rna bindinghomolog 2
																AW466582	Unknown
																BG304104	Unknown
																AW232016	Unknown
																AI974208	isoform cra_a
																BI885768	Unknown
																BI878036	Unknown
																AI585168	Unknown
																BI888604	dual specificity phosphatase 1
																BG307570	Unknown
																AF327373	nuclear receptor sub family5 group A member 5
																AF412832	heat shock factor Hsf2; heat shock factor 2
																BG306940	Unknown
																BI896260	mgc107895 protein
																BM101617	Unknown
																AF219989	aryl hydrocarbon receptor nuclear translocator 2
																BM184661	Cyp46a1
																AI667249	pyruvateliver and rbc
																BI888602	Unknown
																AF348085	focal adhesion kinase
																BI891493	Unknown
																AA495097	Unknown
																AI883905	Unknown
																BI880357	Unknown
																AW421216	Unknown
																BM096082	Unknown
																BM072346	Unknown
																BM185382	Unknown
																BM154135	Unknown
																BI981163	Unknown
																BI704181	epoxide hydrolasemicrosomalpartial
																BM102180	Unknown
																AI959106	Unknown
																AW018673	complement componentalpha polypeptide
																AW019433	titin a
																AF114830	invariant chain-like protein 1
																AW466556	Unknown
																BG302998	aldehyde dehydrogenase familysubfamily a1
																BI476891	matrix metalloproteinase 2
																AI522706	Unknown
																AI584430	Unknown
																BI846489	Unknown
																BM183334	Unknown
																BI979989	Unknown
																BF156623	uncoupling protein 4
																AI384371	Unknown
																BM037477	solute carrier family 27 (fatty acid transporter)member 6
																AW421022	Unknown
																BG884450	Unknown
																AI878458	Unknown
																BI882477	Unknown
																BI983014	Unknown
																BI980261	Unknown
																BG799195	heparin cofactor ii
																BI980953	Unknown
																BF717552	Unknown
																AF295804	rho-coiled-coil containing protein kinase 2
																AW116360	gpi-anchored membrane protein 1
																BE017749	Unknown
																BE605975	Unknown
																AI667550	Unknown
																BM025895	Unknown
																BI980794	Unknown
																AI793555	Unknown
																BI533225	Unknown
																BG305445	Unknown
																BM171814	Unknown
																BI842839	peripheral-type benzodiazepine receptor
																AW419582	Unknown
																BI877930	Unknown
																AF071260	homeo box C12b
																AF291663	epididymal secretory protein e1
																AI353506	cd9 antigen
																BI533295	Unknown
																AI588475	Unknown
																AW171168	Unknown
																AW305549	lysyl oxidase-like 3
																BI890045	Unknown
																BI983259	Unknown
																BI710031	thap4 protein
																BI983581	Unknown
																AI558433	Unknown
																BI704281	keratin 8
																AI723126	Unknown
																AI957603	si:(novel proteinhuman signal transducer and activator of transcription)
																AW420898	Unknown
																AW421213	Unknown
																AF160692	zo-1 mdck
																BI705488	Unknown
																BM183259	macrophage migration inhibitory factor
																AW128527	erbb receptor feedback inhibitor 1
																BM095239	Unknown
																BE557115	Unknown
																BI882668	paraoxonase 2
																AI477367	Unknown
																BI880225	Unknown
																AW420407	Unknown
																BG303814	Unknown
																AI959507	Unknown
																AW134236	protein phosphataseregulatory subunit 3d
																AW018969	guanylate cyclase activator 2a
																BI670948	chromosome 1 open reading frame 69
																BG729134	Unknown
																BI879832	Unknown
																BI885931	activating transcription factor 7 interacting protein
																AB026158	cytochrome P450 2V1
																BI984424	novel protein containing an inosine-uridine preferring nucleoside hydrolase domain
																AW171522	Unknown
																BE202131	Unknown
																AI959496	Unknown
																BI886767	heavy polypeptidenon-isoform cra_a
																BI983171	lactate dehydrogenase b
																BI891729	Unknown
																BE605300	Unknown
																AW018737	Unknown
																BG303387	abc1 activity of bc1 complex like
																AW826641	Unknown
																BG305269	Unknown
																BM184190	cdc42 effector protein (rho gtpase binding) 4
																BM184281	Unknown
																BI886275	kinase isoform 1
																BG883396	Unknown
																AW175553	Unknown
																AI667180	acyl-coenzyme ac-2 to c-3 short chain
																BG883304	Unknown
																AW133873	hydroxy-delta-5-steroid3 beta- and steroid delta-isomerase 7
																AB055666	D55 mRNA
																BM036334	Unknown
																AW058882	Unknown
																AI722301	Unknown
																BI707777	Unknown
																BI472497	Unknown
																AF286375	na+ k+beta 1 polypeptide
																AW019593	transmembrane channel-like 6
																BI707482	Unknown
																BI890769	tumor differentially expressed 2-like
																AI105766	aquaporin 8
																AF194333	insulin-like growth factor 2
																AF248042	cyp 2J28
																BG305537	Unknown
																AI477651	loc733412 protein
																AI477980	apolipoprotein a-iv
																AI641560	Unknown
																BG727225	Unknown
																AI942978	Unknown
																AI666900	Unknown
																AI558305	Unknown
																AW232262	tyrosinenon-1
																BI880905	Unknown
																BM096411	Unknown
																BG306462	tmem132d protein
																BI430233	Unknown
																BG729142	Unknown
																BI843324	probable g-protein coupled receptor 125
																BM104021	Unknown
																BI864000	Unknown
																AI641534	Unknown
																BM026316	Unknown
																BI867246	zgc:110443
																AI331218	Unknown
																AW466674	Unknown
																BM101539	moco sulphurase c-terminal domain containing 1
																AF231128	Dap1b (dap1b)
																BM071953	coiled-coil domain containing
																BE605389	nucleoside phosphorylase
																AI629057	Unknown
																AW203007	Unknown
																BM101567	Unknown
																BE017864	Unknown
																AI641045	Unknown
																AF339838	ets variant gene 6 (tel oncogene)
																AF329850	hiv-1 tat interactive protein30kda
																BI673802	Unknown
																BF717445	ovary-specific c1q-like factor
																AI722743	wu:fk83c12
																AW279987	phosphotriesterase related
																BI892200	Unknown
																AI793760	Unknown
																AI793747	Unknown
																AW154331	zyg-11 homolog b
																BI430189	centrin
																BI891871	Unknown
																BE606152	Unknown
																AW116451	novel proteinvertebrate microtubule associated proteinfamily
																BM102513	chromosome 20 open reading frame 3
																BI886664	palmitoyl-protein thioesterase 1
																BI896418	glycine amidinotransferase (l-arginine:glycine amidinotransferase)
																BE017143	Unknown
																AW343976	loc407677 protein
																AW115804	Unknown
																BM095420	Unknown
																AA494800	Unknown
																BG883995	amidohydrolase domain containing 2
																BI672108	Unknown
																AB055682	D254 mRNA
																AW232076	Unknown
																AI588396	wu:fc01d02
																BI889579	novel protein
																BG728311	Unknown
																AI878604	rna binding motif protein 39b
																BM183887	Unknown
																BM095399	Unknown
																AI721340	Unknown
																BI430331	Unknown
																BI983044	Unknown
																AW343848	zgc:64161
																BE200642	Unknown
																BM156813	Unknown
																BI891666	Unknown
																AI721627	Unknown
																BI891674	15-hydroxyprostaglandin dehydrogenase
																AW826304	Unknown
																BM186492	Unknown
																AW232422	Unknown
																AW175556	Unknown
																AW279837	Unknown
																AI667619	phd finger protein 2
																AW116229	hydroxy-delta-5-steroid3 beta- and steroid delta-isomerase 7
																BI326618	Unknown
																BM036490	hormone-sensitive lipase
																BI877678	Unknown
																AI396726	Unknown
																AW019629	Unknown
																BM081830	zgc:110171
																BM095331	Unknown
																AW175431	kelch-like ech-associated protein 1
																BI879035	Unknown
																AI354055	glutathione s-theta 3
																AI721442	acetyl-coenzyme a acetyltransferase 1 (acetoacetyl coenzyme a thiolase)
																AW232145	Unknown
																BI429216	keratin 19
																BI879307	Unknown
																AW077163	Unknown
																BI886513	aullfrog red cell l ferritin
																BI891489	Unknown
																AI545002	wu:fb73e01
																AI878254	Unknown
																BM183836	Unknown
																AW059436	novel protein
																BI981242	Unknown
																AW165251	membrane-bound transcription factorsite 1
																BI710051	Unknown
																AW116521	Unknown
																AW777583	flavin containing monooxygenase 5
																BI670989	Unknown
																BI705136	Unknown
																BI878590	Unknown
																AW421902	dom-3 homolog z
																BI673488	Unknown
																BI981470	GTP cyclohydrolase I feedback regulator
																AI641482	Unknown
																BI840883	Unknown
																BF717453	novel protein containing multiple sushi domains (scr repeat)
																BI879770	synaptotagmin ii
																AW076634	Unknown
																BI880471	Unknown
																BE016219	Unknown
																AW777620	Unknown
																AI384219	Unknown
																BI981133	Unknown
																AI877503	t-complex 11like 2
																BI881990	Unknown
																AW233562	Unknown
																AI584197	Unknown
																BI705594	Unknown
																AF155577	proteasome subunit
																AI584346	Unknown
																AI641731	Unknown
																BG305277	Unknown
																BI882489	Unknown
																BM034693	Unknown
																BG737676	Unknown
																AI877924	Unknown
																AF232226	death effector domain-containing dna binding protein 2
																AI545856	host cell factor c2
																AI584351	Unknown
																AW018907	transmembrane 4 superfamily member 5
																BM025903	eukaryotic translation initiation factor 43
																BG727567	Unknown
																BM004971	Unknown
																BE200777	cyclin G2
																AW422593	ae binding protein 2
																BI888197	Unknown
																AW826598	novel proteinhuman cystatin
																BM184598	cytokine induced protein 29 kda
																BI983378	Unknown
																BF156074	epithelial v-like antigen 1
																BI877661	Unknown
																AF060499	glycogen synthase kinase binding protein
																BI981048	Unknown
																AW076723	ribosomal protein s2
																AW281842	Unknown
																BI842926	Unknown
																AI878490	Unknown
																BG305623	Unknown
																AI878456	Unknown
																AW058946	cdc23 (cell division cyclehomolog)
																AW595487	s100 calcium binding protein a4
																AW279689	Unknown
																BM025882	Unknown
																AF164472	serine arginine repetitive matrix 1
																AW232585	Unknown
																BI890193	Unknown
																AI397321	Unknown
																AI477212	zgc:136957 protein
																BI887270	dna dependent atpase and helicase
																BI704944	Unknown
																AW184055	mhc class i antigen
